# Supplementary material for: Thorium- and uranium-azide reductions: a transient dithorium-nitride versus isolable diuranium-nitrides
Source: Chem Sci. 2019 Feb 23;10(13):3738–45. doi: 10.1039/c8sc05473h (PMC6446963; doi:10.1039/c8sc05473h)
Supplement: Supplementary file 2 [file SC-010-C8SC05473H-s002.cif]

# Electronic Supplementary Material (ESI) for Chemical Science.
# This journal is © The Royal Society of Chemistry 2019

####################################################################### 
# 
# This file contains crystal structure data downloaded from the 
# Cambridge Structural Database (CSD) hosted by the Cambridge 
# Crystallographic Data Centre (CCDC).
# 
# Full information about CCDC data access policies and citation 
# guidelines are available at http://www.ccdc.cam.ac.uk/access/V1 
# 
# Audit and citation data items may have been added by the CCDC. 
# Please retain this information to preserve the provenance of 
# this file and to allow appropriate attribution of the data. 
# 
#######################################################################

data_3
_database_code_depnum_ccdc_archive 'CCDC 1868610'
loop_
_audit_author_name
_audit_author_address
'Ashley Wooles'
;University of Manchester
United Kingdom
;
_audit_update_record             
;
2018-09-19 deposited with the CCDC.	2019-02-22 downloaded from the CCDC.
;
_nottingham_internal_coll_name   UDKILT
_nottingham_internal_coll_number 9983
_nottingham_internal_coll_client DMK/STL
_nottingham_internal_coll_type   hemisphere
_nottingham_internal_coll_frame_method \w
_nottingham_internal_coll_frame_time '30 s'
_nottingham_internal_coll_frame_width '0.3 degrees'
_nottingham_internal_coll_user   DMK
_nottingham_internal_coll_date   18/1/2011
_nottingham_internal_process_date 19/1/2011
_nottingham_internal_process_user DMK/WL
_nottingham_internal_solution_date 20/1/2011
_nottingham_internal_solution_user DMK/WL
_nottingham_internal_refinement_date 20/1/2011
_nottingham_internal_refinement_user DMK
_nottingham_internal_validation_date ?
_nottingham_internal_validation_user ?
_nottingham_internal_archive_date ?
_refine_special_details          
;The tert-butyldimethylsilyl centred at Si1 is disordered over 2 orientations.
The occupancies were allowed to freely refine converging at a final ratio of 0.67:0.33.
Selected Chemically equivalent 1,2-C-C, C-N and Si-C distances within the disordered tert-butyldimethylsilyl were restrained to be approximately equal.
Enhanced rigid bond and similarity thermal restraints were applied to the disordered tert-butyldimethylsilyl
Selected atoms in the disordered tert-butyldimethylsilylwere refined isotropcially.


# SQUEEZE RESULTS (Version = 200818)
# Note: Data are Listed for all Voids in the P1 Unit Cell
# i.e. Centre of Gravity, Solvent Accessible Volume,
# Recovered number of Electrons in the Void and
# Details about the Squeezed Material
loop_
  _platon_squeeze_void_nr
  _platon_squeeze_void_average_x
  _platon_squeeze_void_average_y
  _platon_squeeze_void_average_z
  _platon_squeeze_void_volume
  _platon_squeeze_void_count_electrons
  _platon_squeeze_void_content
   1  0.000  0.000  0.000        50        -2 ' '
   2  0.500 -0.006  0.000       652       148 ' 3 x hexane '
   3  1.000 -0.022  0.500       652       148 ' 3 x hexane'
   4  0.500  0.500  0.500        50        -2 ' '
_platon_squeeze_void_probe_radius                  1.20
_platon_squeeze_details                           ?,SQUEEZE
;
loop_
_platon_squeeze_void_nr
_platon_squeeze_void_average_x
_platon_squeeze_void_average_y
_platon_squeeze_void_average_z
_platon_squeeze_void_volume
_platon_squeeze_void_count_electrons
_platon_squeeze_void_content
1 0.000 0.000 0.000 50 -2 ' '
2 0.500 -0.006 0.000 652 148 ' '
3 1.000 -0.022 0.500 652 148 ' '
4 0.500 0.500 0.500 50 -2 ' '

_platon_squeeze_void_probe_radius 1.20
_platon_squeeze_details          ?
_audit_creation_date             2018-09-18
_audit_creation_method           
;
Olex2 1.2
(compiled 2018.05.29 svn.r3508 for OlexSys, GUI svn.r5506)
;
_shelx_SHELXL_version_number     2018/3
_chemical_name_common            ?
_chemical_name_systematic        ?
_chemical_formula_moiety         'C96 H228 N28 Si12 U4'
_chemical_formula_sum            'C114 H270 N28 Si12 U4'
_chemical_formula_weight         3322.76
_chemical_melting_point          ?
loop_
_atom_type_symbol
_atom_type_description
_atom_type_scat_dispersion_real
_atom_type_scat_dispersion_imag
_atom_type_scat_source
C C 0.0033 0.0016 'International Tables Vol C Tables 4.2.6.8 and 6.1.1.4'
H H 0.0000 0.0000 'International Tables Vol C Tables 4.2.6.8 and 6.1.1.4'
N N 0.0061 0.0033 'International Tables Vol C Tables 4.2.6.8 and 6.1.1.4'
Si Si 0.0817 0.0704 'International Tables Vol C Tables 4.2.6.8 and 6.1.1.4'
U U -9.6767 9.6646 'International Tables Vol C Tables 4.2.6.8 and 6.1.1.4'

_shelx_space_group_comment       
;
The symmetry employed for this shelxl refinement is uniquely defined
by the following loop, which should always be used as a source of
symmetry information in preference to the above space-group names.
They are only intended as comments.
;
_space_group_crystal_system      monoclinic
_space_group_IT_number           14
_space_group_name_H-M_alt        'P 1 21/n 1'
_space_group_name_Hall           '-P 2yn'
loop_
_space_group_symop_operation_xyz
'x, y, z'
'-x+1/2, y+1/2, -z+1/2'
'-x, -y, -z'
'x-1/2, -y-1/2, z-1/2'

_cell_length_a                   17.7597(3)
_cell_length_b                   16.3432(2)
_cell_length_c                   26.6265(4)
_cell_angle_alpha                90
_cell_angle_beta                 91.6870(10)
_cell_angle_gamma                90
_cell_volume                     7725.0(2)
_cell_formula_units_Z            2
_cell_measurement_reflns_used    16245
_cell_measurement_temperature    90(2)
_cell_measurement_theta_max      27.486
_cell_measurement_theta_min      2.295
_shelx_estimated_absorpt_T_max   0.781
_shelx_estimated_absorpt_T_min   0.724
_exptl_absorpt_coefficient_mu    4.322
_exptl_absorpt_correction_T_max  0.7456
_exptl_absorpt_correction_T_min  0.6720
_exptl_absorpt_correction_type   multi-scan
_exptl_absorpt_process_details   
'SADABS-2007/2 (Bruker,2007) was used for absorption correction. wR2(int) was 0.0654 before and 0.0502 after correction. The Ratio of minimum to maximum transmission is 0.9013. The \l/2 correction factor is 0.0015.'
_exptl_absorpt_special_details   ?
_exptl_crystal_colour            yellow
_exptl_crystal_colour_primary    yellow
_exptl_crystal_density_diffrn    1.428
_exptl_crystal_density_meas      ?
_exptl_crystal_density_method    ?
_exptl_crystal_description       block
_exptl_crystal_F_000             3372
_exptl_crystal_size_max          0.08
_exptl_crystal_size_mid          0.07
_exptl_crystal_size_min          0.06
_exptl_transmission_factor_max   ?
_exptl_transmission_factor_min   ?
_diffrn_reflns_av_R_equivalents  0.0545
_diffrn_reflns_av_unetI/netI     0.0524
_diffrn_reflns_Laue_measured_fraction_full 0.994
_diffrn_reflns_Laue_measured_fraction_max 0.981
_diffrn_reflns_limit_h_max       23
_diffrn_reflns_limit_h_min       -23
_diffrn_reflns_limit_k_max       21
_diffrn_reflns_limit_k_min       -19
_diffrn_reflns_limit_l_max       34
_diffrn_reflns_limit_l_min       -34
_diffrn_reflns_number            74607
_diffrn_reflns_point_group_measured_fraction_full 0.994
_diffrn_reflns_point_group_measured_fraction_max 0.981
_diffrn_reflns_theta_full        25.242
_diffrn_reflns_theta_max         27.574
_diffrn_reflns_theta_min         2.260
_diffrn_ambient_temperature      90(2)
_diffrn_detector_area_resol_mean ?
_diffrn_measured_fraction_theta_full 0.994
_diffrn_measured_fraction_theta_max 0.981
_diffrn_measurement_device_type  'Bruker SMART APEX CCD diffractometer'
_diffrn_measurement_method       '\w rotation with narrow frames'
_diffrn_radiation_type           MoK\a
_diffrn_radiation_wavelength     0.71073
_diffrn_source                   ?
_reflns_Friedel_coverage         0.000
_reflns_Friedel_fraction_full    .
_reflns_Friedel_fraction_max     .
_reflns_number_gt                13962
_reflns_number_total             17538
_reflns_special_details          
;
 Reflections were merged by SHELXL according to the crystal
 class for the calculation of statistics and refinement.
 
 Structure factors included contributions from the .fab file.
 
 _reflns_Friedel_fraction is defined as the number of unique
 Friedel pairs measured divided by the number that would be
 possible theoretically, ignoring centric projections and
 systematic absences.
;
_reflns_threshold_expression     'I > 2\s(I)'
_computing_cell_refinement       'SAINT v6.45A (Bruker, 2003)'
_computing_data_collection       'Bruker SMART version 5.625 (Bruker, 2001)'
_computing_data_reduction        'SAINT v6.45A (Bruker, 2003)'
_computing_molecular_graphics    'Olex2 (Dolomanov et al., 2009)'
_computing_publication_material  'Olex2 (Dolomanov et al., 2009)'
_computing_structure_refinement  'ShelXL (Sheldrick, 2015)'
_computing_structure_solution    'ShelXT (Sheldrick, 2015)'
_refine_diff_density_max         1.772
_refine_diff_density_min         -0.701
_refine_diff_density_rms         0.143
_refine_ls_extinction_coef       .
_refine_ls_extinction_method     none
_refine_ls_goodness_of_fit_ref   1.074
_refine_ls_hydrogen_treatment    constr
_refine_ls_matrix_type           full
_refine_ls_number_parameters     725
_refine_ls_number_reflns         17538
_refine_ls_number_restraints     253
_refine_ls_R_factor_all          0.0628
_refine_ls_R_factor_gt           0.0452
_refine_ls_restrained_S_all      1.068
_refine_ls_shift/su_max          0.004
_refine_ls_shift/su_mean         0.000
_refine_ls_structure_factor_coef Fsqd
_refine_ls_weighting_details     
'w=1/[\s^2^(Fo^2^)+(0.0337P)^2^+17.4933P] where P=(Fo^2^+2Fc^2^)/3'
_refine_ls_weighting_scheme      calc
_refine_ls_wR_factor_gt          0.0859
_refine_ls_wR_factor_ref         0.0914
_olex2_refinement_description    
;
1. Fixed Uiso
 At 1.2 times of:
  All C(H,H) groups
 At 1.5 times of:
  All C(H,H,H) groups
2. Restrained distances
 C4A-C1A \\sim C2A-C1A \\sim C3A-C1A \\sim C2-C1 \\sim C4-C1 \\sim C3-C1
 with sigma of 0.02
 Si1A-C6A \\sim Si1A-C5A \\sim Si1-C5 \\sim Si1-C6
 with sigma of 0.02
 Si1A-N1 \\sim Si1-N1 \\sim Si3-N3 \\sim Si2-N2
 with sigma of 0.01
3. Uiso/Uaniso restraints and constraints
Si1 \\sim Si1A \\sim C1 \\sim C2 \\sim C3 \\sim C4 \\sim C5 \\sim C6 \\sim C1A
\\sim C2A \\sim C3A \\sim C4A \\sim C5A \\sim C6A: within 2A with sigma of 0.01
and sigma for terminal atoms of 0.02
4. Rigid body (RIGU) restrains
 Si1, Si1A, C1, C2, C3, C4, C5, C6, C1A, C2A, C3A, C4A, C5A, C6A
 with sigma for 1-2 distances of 0.004 and sigma for 1-3 distances of 0.004
5. Others
 Sof(Si1A)=Sof(C1A)=Sof(C2A)=Sof(H2AA)=Sof(H2AB)=Sof(H2AC)=Sof(C3A)=Sof(H3AA)=
 Sof(H3AB)=Sof(H3AC)=Sof(C4A)=Sof(H4AA)=Sof(H4AB)=Sof(H4AC)=Sof(C5A)=Sof(H5AA)=
 Sof(H5AB)=Sof(H5AC)=Sof(C6A)=Sof(H6AA)=Sof(H6AB)=Sof(H6AC)=1-FVAR(1)
 Sof(Si1)=Sof(C1)=Sof(C2)=Sof(H2A)=Sof(H2B)=Sof(H2C)=Sof(C3)=Sof(H3A)=Sof(H3B)=
 Sof(H3C)=Sof(C4)=Sof(H4A)=Sof(H4B)=Sof(H4C)=Sof(C5)=Sof(H5A)=Sof(H5B)=Sof(H5C)=
 Sof(C6)=Sof(H6A)=Sof(H6B)=Sof(H6C)=FVAR(1)
6.a Secondary CH2 refined with riding coordinates:
 C7(H7A,H7B), C8(H8A,H8B), C15(H15A,H15B), C16(H16A,H16B), C23(H23A,H23B),
 C24(H24A,H24B), C31(H31A,H31B), C32(H32A,H32B), C39(H39A,H39B), C40(H40A,H40B),
  C47(H47A,H47B), C48(H48A,H48B)
6.b Idealised Me refined as rotating group:
 C9(H9A,H9B,H9C), C10(H10A,H10B,H10C), C12(H12A,H12B,H12C), C13(H13A,H13B,
 H13C), C14(H14A,H14B,H14C), C17(H17A,H17B,H17C), C18(H18A,H18B,H18C), C20(H20A,
 H20B,H20C), C21(H21A,H21B,H21C), C22(H22A,H22B,H22C), C25(H25A,H25B,H25C),
 C26(H26A,H26B,H26C), C28(H28A,H28B,H28C), C29(H29A,H29B,H29C), C30(H30A,H30B,
 H30C), C33(H33A,H33B,H33C), C34(H34A,H34B,H34C), C36(H36A,H36B,H36C), C37(H37A,
 H37B,H37C), C38(H38A,H38B,H38C), C41(H41A,H41B,H41C), C42(H42A,H42B,H42C),
 C44(H44A,H44B,H44C), C45(H45A,H45B,H45C), C46(H46A,H46B,H46C), C2(H2A,H2B,H2C),
  C3(H3A,H3B,H3C), C4(H4A,H4B,H4C), C5(H5A,H5B,H5C), C6(H6A,H6B,H6C), C2A(H2AA,
 H2AB,H2AC), C3A(H3AA,H3AB,H3AC), C4A(H4AA,H4AB,H4AC), C5A(H5AA,H5AB,H5AC),
 C6A(H6AA,H6AB,H6AC)
;
_atom_sites_solution_hydrogens   geom
_atom_sites_solution_primary     dual
_atom_sites_solution_secondary   difmap
loop_
_atom_site_label
_atom_site_type_symbol
_atom_site_fract_x
_atom_site_fract_y
_atom_site_fract_z
_atom_site_U_iso_or_equiv
_atom_site_adp_type
_atom_site_occupancy
_atom_site_site_symmetry_order
_atom_site_calc_flag
_atom_site_refinement_flags_posn
_atom_site_refinement_flags_adp
_atom_site_refinement_flags_occupancy
_atom_site_disorder_assembly
_atom_site_disorder_group
U1 U 0.38006(2) 0.65232(2) 0.34971(2) 0.01939(5) Uani 1 1 d . . . . .
U2 U 0.37468(2) 0.69303(2) 0.62030(2) 0.01920(5) Uani 1 1 d . . . . .
Si2 Si 0.43986(9) 0.62137(10) 0.22367(6) 0.0247(3) Uani 1 1 d D . . . .
Si3 Si 0.53571(8) 0.77394(9) 0.38995(6) 0.0236(3) Uani 1 1 d D . . . .
Si4 Si 0.56726(9) 0.75371(9) 0.62869(6) 0.0257(3) Uani 1 1 d . . . . .
Si5 Si 0.23756(9) 0.82804(10) 0.56212(6) 0.0270(3) Uani 1 1 d . . . . .
Si6 Si 0.24738(9) 0.52951(10) 0.63877(6) 0.0281(3) Uani 1 1 d . . . . .
Si1 Si 0.19939(12) 0.55298(14) 0.34930(9) 0.0249(7) Uani 0.671(4) 1 d D U P A 1
Si1A Si 0.2136(3) 0.5493(3) 0.38957(18) 0.0246(13) Uani 0.329(4) 1 d D U P A 2
N1 N 0.2574(2) 0.6362(2) 0.36535(19) 0.0298(11) Uani 1 1 d D . . . .
N2 N 0.3709(2) 0.6489(3) 0.26525(16) 0.0233(9) Uani 1 1 d D . . . .
N3 N 0.4495(2) 0.7682(3) 0.35775(16) 0.0214(9) Uani 1 1 d D . . . .
N4 N 0.3014(2) 0.7793(3) 0.31851(17) 0.0222(10) Uani 1 1 d . . . . .
N5 N 0.4420(3) 0.5199(3) 0.35844(18) 0.0286(11) Uani 1 1 d . . . . .
N6 N 0.4965(3) 0.4787(3) 0.36410(18) 0.0249(10) Uani 1 1 d . . . . .
N7 N 0.5500(2) 0.4388(3) 0.3692(2) 0.0310(11) Uani 1 1 d . . . . .
N8 N 0.3859(3) 0.6529(3) 0.44484(18) 0.0319(11) Uani 1 1 d . . . . .
N9 N 0.3879(2) 0.6620(3) 0.48781(17) 0.0221(9) Uani 1 1 d . . . . .
N10 N 0.3899(3) 0.6710(3) 0.53148(18) 0.0306(11) Uani 1 1 d . . . . .
N11 N 0.4811(3) 0.7408(3) 0.65704(16) 0.0252(10) Uani 1 1 d . . . . .
N12 N 0.2854(3) 0.6221(3) 0.65974(18) 0.0277(10) Uani 1 1 d . . . . .
N13 N 0.3082(3) 0.8093(3) 0.60721(17) 0.0267(10) Uani 1 1 d . . . . .
N14 N 0.3480(3) 0.7620(3) 0.70687(16) 0.0262(10) Uani 1 1 d . . . . .
C7 C 0.2208(3) 0.7138(3) 0.3789(2) 0.0319(13) Uani 1 1 d . . . . .
H7A H 0.247975 0.739172 0.407947 0.038 Uiso 1 1 calc R . . . .
H7B H 0.168121 0.703444 0.388437 0.038 Uiso 1 1 calc R . . . .
C8 C 0.2221(3) 0.7702(3) 0.3341(2) 0.0281(12) Uani 1 1 d . . . . .
H8A H 0.190861 0.747125 0.306094 0.034 Uiso 1 1 calc R . . . .
H8B H 0.201181 0.824295 0.342967 0.034 Uiso 1 1 calc R . . . .
C9 C 0.5284(3) 0.5961(4) 0.2603(2) 0.0304(13) Uani 1 1 d . . . . .
H9A H 0.536178 0.636137 0.287371 0.046 Uiso 1 1 calc GR . . . .
H9B H 0.571277 0.597650 0.237992 0.046 Uiso 1 1 calc GR . . . .
H9C H 0.524134 0.541197 0.274800 0.046 Uiso 1 1 calc GR . . . .
C10 C 0.4608(4) 0.7090(4) 0.1804(2) 0.0367(15) Uani 1 1 d . . . . .
H10A H 0.416981 0.719354 0.158116 0.055 Uiso 1 1 calc GR . . . .
H10B H 0.504349 0.695228 0.160246 0.055 Uiso 1 1 calc GR . . . .
H10C H 0.472137 0.758173 0.200338 0.055 Uiso 1 1 calc GR . . . .
C11 C 0.4149(3) 0.5283(4) 0.1839(2) 0.0326(14) Uani 1 1 d . . . . .
C12 C 0.4133(4) 0.4516(4) 0.2171(3) 0.0484(19) Uani 1 1 d . . . . .
H12A H 0.462773 0.443818 0.233655 0.073 Uiso 1 1 calc GR . . . .
H12B H 0.401013 0.403756 0.196217 0.073 Uiso 1 1 calc GR . . . .
H12C H 0.375040 0.458230 0.242553 0.073 Uiso 1 1 calc GR . . . .
C13 C 0.3366(4) 0.5376(4) 0.1584(3) 0.0425(16) Uani 1 1 d . . . . .
H13A H 0.298616 0.543191 0.184144 0.064 Uiso 1 1 calc GR . . . .
H13B H 0.325418 0.489234 0.137806 0.064 Uiso 1 1 calc GR . . . .
H13C H 0.335954 0.586471 0.137055 0.064 Uiso 1 1 calc GR . . . .
C14 C 0.4738(4) 0.5164(5) 0.1433(3) 0.060(2) Uani 1 1 d . . . . .
H14A H 0.472826 0.563624 0.120661 0.089 Uiso 1 1 calc GR . . . .
H14B H 0.462086 0.466586 0.124127 0.089 Uiso 1 1 calc GR . . . .
H14C H 0.523985 0.511326 0.159330 0.089 Uiso 1 1 calc GR . . . .
C15 C 0.3058(3) 0.6941(3) 0.2424(2) 0.0270(12) Uani 1 1 d . . . . .
H15A H 0.258224 0.666037 0.250441 0.032 Uiso 1 1 calc R . . . .
H15B H 0.309839 0.695236 0.205367 0.032 Uiso 1 1 calc R . . . .
C16 C 0.3049(3) 0.7811(3) 0.2627(2) 0.0271(12) Uani 1 1 d . . . . .
H16A H 0.350877 0.810342 0.252641 0.033 Uiso 1 1 calc R . . . .
H16B H 0.260602 0.810793 0.248370 0.033 Uiso 1 1 calc R . . . .
C17 C 0.5668(3) 0.6675(3) 0.4071(2) 0.0299(13) Uani 1 1 d . . . . .
H17A H 0.526886 0.640000 0.425360 0.045 Uiso 1 1 calc GR . . . .
H17B H 0.612628 0.670152 0.428491 0.045 Uiso 1 1 calc GR . . . .
H17C H 0.577144 0.636733 0.376491 0.045 Uiso 1 1 calc GR . . . .
C18 C 0.5266(3) 0.8338(4) 0.4493(2) 0.0311(13) Uani 1 1 d . . . . .
H18A H 0.508201 0.888907 0.441263 0.047 Uiso 1 1 calc GR . . . .
H18B H 0.575907 0.837504 0.466661 0.047 Uiso 1 1 calc GR . . . .
H18C H 0.490950 0.806273 0.471050 0.047 Uiso 1 1 calc GR . . . .
C19 C 0.6137(3) 0.8231(3) 0.3520(2) 0.0306(13) Uani 1 1 d . . . . .
C20 C 0.6007(4) 0.9161(4) 0.3447(3) 0.0393(15) Uani 1 1 d . . . . .
H20A H 0.556131 0.924840 0.322693 0.059 Uiso 1 1 calc GR . . . .
H20B H 0.644817 0.940519 0.329303 0.059 Uiso 1 1 calc GR . . . .
H20C H 0.592745 0.941817 0.377337 0.059 Uiso 1 1 calc GR . . . .
C21 C 0.6897(3) 0.8116(4) 0.3804(3) 0.0456(17) Uani 1 1 d . . . . .
H21A H 0.686050 0.832831 0.414645 0.068 Uiso 1 1 calc GR . . . .
H21B H 0.728992 0.841501 0.362910 0.068 Uiso 1 1 calc GR . . . .
H21C H 0.702437 0.753329 0.381624 0.068 Uiso 1 1 calc GR . . . .
C22 C 0.6178(4) 0.7845(4) 0.3005(2) 0.0432(17) Uani 1 1 d . . . . .
H22A H 0.630780 0.726433 0.304044 0.065 Uiso 1 1 calc GR . . . .
H22B H 0.656455 0.812282 0.281252 0.065 Uiso 1 1 calc GR . . . .
H22C H 0.568873 0.789698 0.282805 0.065 Uiso 1 1 calc GR . . . .
C23 C 0.4211(3) 0.8482(3) 0.3395(2) 0.0276(12) Uani 1 1 d . . . . .
H23A H 0.436127 0.856563 0.304339 0.033 Uiso 1 1 calc R . . . .
H23B H 0.443764 0.892550 0.360246 0.033 Uiso 1 1 calc R . . . .
C24 C 0.3359(3) 0.8521(3) 0.3420(2) 0.0280(12) Uani 1 1 d . . . . .
H24A H 0.321330 0.855499 0.377578 0.034 Uiso 1 1 calc R . . . .
H24B H 0.317211 0.901897 0.324534 0.034 Uiso 1 1 calc R . . . .
C25 C 0.5671(3) 0.7022(4) 0.5661(2) 0.0331(13) Uani 1 1 d . . . . .
H25A H 0.557222 0.643649 0.570295 0.050 Uiso 1 1 calc GR . . . .
H25B H 0.616315 0.709627 0.550956 0.050 Uiso 1 1 calc GR . . . .
H25C H 0.527809 0.726291 0.544128 0.050 Uiso 1 1 calc GR . . . .
C26 C 0.6442(3) 0.7058(4) 0.6683(3) 0.0360(15) Uani 1 1 d . . . . .
H26A H 0.652901 0.738563 0.698801 0.054 Uiso 1 1 calc GR . . . .
H26B H 0.690536 0.703683 0.649296 0.054 Uiso 1 1 calc GR . . . .
H26C H 0.629384 0.650240 0.677661 0.054 Uiso 1 1 calc GR . . . .
C27 C 0.5905(3) 0.8662(4) 0.6194(2) 0.0306(13) Uani 1 1 d . . . . .
C28 C 0.6651(3) 0.8749(4) 0.5926(3) 0.0500(19) Uani 1 1 d . . . . .
H28A H 0.705429 0.848781 0.612721 0.075 Uiso 1 1 calc GR . . . .
H28B H 0.676699 0.933074 0.588311 0.075 Uiso 1 1 calc GR . . . .
H28C H 0.660877 0.848507 0.559596 0.075 Uiso 1 1 calc GR . . . .
C29 C 0.5967(4) 0.9092(4) 0.6709(2) 0.0449(18) Uani 1 1 d . . . . .
H29A H 0.547732 0.907399 0.686950 0.067 Uiso 1 1 calc GR . . . .
H29B H 0.611728 0.966325 0.666212 0.067 Uiso 1 1 calc GR . . . .
H29C H 0.634440 0.881266 0.692297 0.067 Uiso 1 1 calc GR . . . .
C30 C 0.5277(3) 0.9078(4) 0.5879(2) 0.0351(14) Uani 1 1 d . . . . .
H30A H 0.525146 0.883417 0.554293 0.053 Uiso 1 1 calc GR . . . .
H30B H 0.538518 0.966383 0.585210 0.053 Uiso 1 1 calc GR . . . .
H30C H 0.479459 0.900077 0.604190 0.053 Uiso 1 1 calc GR . . . .
C31 C 0.4835(3) 0.7443(4) 0.7127(2) 0.0352(14) Uani 1 1 d . . . . .
H31A H 0.480637 0.688246 0.726631 0.042 Uiso 1 1 calc R . . . .
H31B H 0.531446 0.769295 0.724753 0.042 Uiso 1 1 calc R . . . .
C32 C 0.4192(3) 0.7936(4) 0.7300(2) 0.0358(14) Uani 1 1 d . . . . .
H32A H 0.426119 0.851560 0.720379 0.043 Uiso 1 1 calc R . . . .
H32B H 0.416901 0.790648 0.767028 0.043 Uiso 1 1 calc R . . . .
C33 C 0.2165(3) 0.7330(4) 0.5256(2) 0.0331(13) Uani 1 1 d . . . . .
H33A H 0.254542 0.725414 0.500156 0.050 Uiso 1 1 calc GR . . . .
H33B H 0.166561 0.737642 0.509172 0.050 Uiso 1 1 calc GR . . . .
H33C H 0.217160 0.685863 0.548432 0.050 Uiso 1 1 calc GR . . . .
C34 C 0.1474(3) 0.8590(4) 0.5926(3) 0.0442(17) Uani 1 1 d . . . . .
H34A H 0.131789 0.815727 0.615508 0.066 Uiso 1 1 calc GR . . . .
H34B H 0.107935 0.867557 0.566590 0.066 Uiso 1 1 calc GR . . . .
H34C H 0.155566 0.909891 0.611443 0.066 Uiso 1 1 calc GR . . . .
C35 C 0.2640(3) 0.9109(4) 0.5156(2) 0.0327(14) Uani 1 1 d . . . . .
C36 C 0.2732(5) 0.9942(4) 0.5420(3) 0.0518(19) Uani 1 1 d . . . . .
H36A H 0.226238 1.008637 0.558240 0.078 Uiso 1 1 calc GR . . . .
H36B H 0.285240 1.036196 0.517223 0.078 Uiso 1 1 calc GR . . . .
H36C H 0.314172 0.990825 0.567437 0.078 Uiso 1 1 calc GR . . . .
C37 C 0.2030(4) 0.9184(4) 0.4740(3) 0.0458(17) Uani 1 1 d . . . . .
H37A H 0.196220 0.865419 0.457221 0.069 Uiso 1 1 calc GR . . . .
H37B H 0.218259 0.959418 0.449427 0.069 Uiso 1 1 calc GR . . . .
H37C H 0.155443 0.935192 0.488658 0.069 Uiso 1 1 calc GR . . . .
C38 C 0.3386(4) 0.8884(4) 0.4916(2) 0.0404(16) Uani 1 1 d . . . . .
H38A H 0.378176 0.883377 0.517845 0.061 Uiso 1 1 calc GR . . . .
H38B H 0.352424 0.931269 0.467807 0.061 Uiso 1 1 calc GR . . . .
H38C H 0.332984 0.836210 0.473755 0.061 Uiso 1 1 calc GR . . . .
C39 C 0.3133(3) 0.8709(3) 0.6481(2) 0.0318(13) Uani 1 1 d . . . . .
H39A H 0.277517 0.916110 0.640866 0.038 Uiso 1 1 calc R . . . .
H39B H 0.364817 0.894007 0.650257 0.038 Uiso 1 1 calc R . . . .
C40 C 0.2947(3) 0.8304(4) 0.6978(2) 0.0317(13) Uani 1 1 d . . . . .
H40A H 0.299267 0.870649 0.725439 0.038 Uiso 1 1 calc R . . . .
H40B H 0.242360 0.809487 0.696260 0.038 Uiso 1 1 calc R . . . .
C41 C 0.2821(3) 0.4447(4) 0.6806(2) 0.0356(14) Uani 1 1 d . . . . .
H41A H 0.336852 0.439858 0.678275 0.053 Uiso 1 1 calc GR . . . .
H41B H 0.258226 0.393230 0.669998 0.053 Uiso 1 1 calc GR . . . .
H41C H 0.269291 0.456727 0.715370 0.053 Uiso 1 1 calc GR . . . .
C42 C 0.2805(3) 0.5087(4) 0.5735(2) 0.0350(14) Uani 1 1 d . . . . .
H42A H 0.257650 0.548496 0.550058 0.053 Uiso 1 1 calc GR . . . .
H42B H 0.265604 0.453307 0.563276 0.053 Uiso 1 1 calc GR . . . .
H42C H 0.335475 0.513635 0.573088 0.053 Uiso 1 1 calc GR . . . .
C43 C 0.1395(3) 0.5265(4) 0.6382(3) 0.0386(15) Uani 1 1 d . . . . .
C44 C 0.1063(4) 0.6008(5) 0.6107(3) 0.062(2) Uani 1 1 d . . . . .
H44A H 0.124118 0.650932 0.627358 0.093 Uiso 1 1 calc GR . . . .
H44B H 0.051163 0.598490 0.611419 0.093 Uiso 1 1 calc GR . . . .
H44C H 0.122161 0.600555 0.575797 0.093 Uiso 1 1 calc GR . . . .
C45 C 0.1080(4) 0.5209(5) 0.6905(3) 0.0518(19) Uani 1 1 d . . . . .
H45A H 0.132553 0.475783 0.708899 0.078 Uiso 1 1 calc GR . . . .
H45B H 0.053607 0.510825 0.687869 0.078 Uiso 1 1 calc GR . . . .
H45C H 0.117457 0.572321 0.708500 0.078 Uiso 1 1 calc GR . . . .
C46 C 0.1138(4) 0.4497(5) 0.6088(3) 0.056(2) Uani 1 1 d . . . . .
H46A H 0.132203 0.452511 0.574461 0.084 Uiso 1 1 calc GR . . . .
H46B H 0.058690 0.446931 0.607637 0.084 Uiso 1 1 calc GR . . . .
H46C H 0.134297 0.400767 0.625509 0.084 Uiso 1 1 calc GR . . . .
C47 C 0.2574(3) 0.6481(4) 0.7089(2) 0.0371(15) Uani 1 1 d . . . . .
H47A H 0.243879 0.599099 0.728606 0.045 Uiso 1 1 calc R . . . .
H47B H 0.211264 0.681369 0.703587 0.045 Uiso 1 1 calc R . . . .
C48 C 0.3157(3) 0.6976(4) 0.7383(2) 0.0331(14) Uani 1 1 d . . . . .
H48A H 0.292019 0.722915 0.767717 0.040 Uiso 1 1 calc R . . . .
H48B H 0.356400 0.660867 0.750887 0.040 Uiso 1 1 calc R . . . .
C1 C 0.1821(4) 0.4879(5) 0.4069(3) 0.0318(16) Uani 0.671(4) 1 d D U P A 1
C2 C 0.1396(7) 0.5371(7) 0.4460(4) 0.041(3) Uani 0.671(4) 1 d D U P A 1
H2A H 0.168344 0.586421 0.454972 0.062 Uiso 0.671(4) 1 calc GR . P A 1
H2B H 0.133202 0.503549 0.476102 0.062 Uiso 0.671(4) 1 calc GR . P A 1
H2C H 0.090026 0.552773 0.432000 0.062 Uiso 0.671(4) 1 calc GR . P A 1
C3 C 0.2582(5) 0.4608(7) 0.4304(4) 0.038(2) Uani 0.671(4) 1 d D U P A 1
H3A H 0.283092 0.423363 0.407395 0.058 Uiso 0.671(4) 1 calc GR . P A 1
H3B H 0.249911 0.432976 0.462314 0.058 Uiso 0.671(4) 1 calc GR . P A 1
H3C H 0.290179 0.508960 0.436338 0.058 Uiso 0.671(4) 1 calc GR . P A 1
C4 C 0.1367(6) 0.4109(6) 0.3922(4) 0.050(3) Uani 0.671(4) 1 d D U P A 1
H4A H 0.088822 0.427048 0.375941 0.075 Uiso 0.671(4) 1 calc GR . P A 1
H4B H 0.126882 0.378864 0.422446 0.075 Uiso 0.671(4) 1 calc GR . P A 1
H4C H 0.165642 0.377713 0.368948 0.075 Uiso 0.671(4) 1 calc GR . P A 1
C5 C 0.1061(9) 0.5877(10) 0.3219(8) 0.036(4) Uani 0.671(4) 1 d D U P A 1
H5A H 0.080113 0.620820 0.346744 0.054 Uiso 0.671(4) 1 calc GR . P A 1
H5B H 0.075307 0.539902 0.312955 0.054 Uiso 0.671(4) 1 calc GR . P A 1
H5C H 0.114318 0.620637 0.291807 0.054 Uiso 0.671(4) 1 calc GR . P A 1
C6 C 0.2462(6) 0.4886(7) 0.3011(4) 0.036(2) Uani 0.671(4) 1 d D U P A 1
H6A H 0.254272 0.521448 0.270932 0.054 Uiso 0.671(4) 1 calc GR . P A 1
H6B H 0.213987 0.441726 0.292425 0.054 Uiso 0.671(4) 1 calc GR . P A 1
H6C H 0.294779 0.469070 0.314732 0.054 Uiso 0.671(4) 1 calc GR . P A 1
C1A C 0.1564(9) 0.5071(9) 0.3340(6) 0.031(2) Uani 0.329(4) 1 d D U P A 2
C2A C 0.1172(12) 0.4262(11) 0.3476(8) 0.043(4) Uani 0.329(4) 1 d D U P A 2
H2AA H 0.155385 0.384501 0.355497 0.065 Uiso 0.329(4) 1 calc GR . P A 2
H2AB H 0.085459 0.407925 0.319021 0.065 Uiso 0.329(4) 1 calc GR . P A 2
H2AC H 0.085948 0.434842 0.376817 0.065 Uiso 0.329(4) 1 calc GR . P A 2
C3A C 0.2130(10) 0.4897(15) 0.2928(8) 0.032(4) Uani 0.329(4) 1 d D U P A 2
H3AA H 0.250078 0.534064 0.291988 0.048 Uiso 0.329(4) 1 calc GR . P A 2
H3AB H 0.186162 0.486235 0.260161 0.048 Uiso 0.329(4) 1 calc GR . P A 2
H3AC H 0.238746 0.437836 0.299934 0.048 Uiso 0.329(4) 1 calc GR . P A 2
C4A C 0.100(2) 0.5710(19) 0.3137(17) 0.031(5) Uani 0.329(4) 1 d D U P A 2
H4AA H 0.063760 0.584062 0.339609 0.047 Uiso 0.329(4) 1 calc GR . P A 2
H4AB H 0.072892 0.549029 0.283994 0.047 Uiso 0.329(4) 1 calc GR . P A 2
H4AC H 0.126912 0.620827 0.304373 0.047 Uiso 0.329(4) 1 calc GR . P A 2
C5A C 0.1477(13) 0.5665(14) 0.4430(8) 0.032(4) Uiso 0.329(4) 1 d D U P A 2
H5AA H 0.174300 0.596299 0.470127 0.048 Uiso 0.329(4) 1 calc GR . P A 2
H5AB H 0.130502 0.513637 0.455650 0.048 Uiso 0.329(4) 1 calc GR . P A 2
H5AC H 0.104206 0.598633 0.430982 0.048 Uiso 0.329(4) 1 calc GR . P A 2
C6A C 0.2853(10) 0.4718(12) 0.4122(8) 0.033(4) Uani 0.329(4) 1 d D U P A 2
H6AA H 0.319756 0.459505 0.385144 0.049 Uiso 0.329(4) 1 calc GR . P A 2
H6AB H 0.259542 0.421556 0.422148 0.049 Uiso 0.329(4) 1 calc GR . P A 2
H6AC H 0.313932 0.493974 0.441151 0.049 Uiso 0.329(4) 1 calc GR . P A 2

loop_
_atom_site_aniso_label
_atom_site_aniso_U_11
_atom_site_aniso_U_22
_atom_site_aniso_U_33
_atom_site_aniso_U_23
_atom_site_aniso_U_13
_atom_site_aniso_U_12
U1 0.01975(9) 0.01526(10) 0.02310(10) 0.00017(7) -0.00030(7) 0.00069(8)
U2 0.01980(9) 0.01733(10) 0.02051(10) -0.00007(7) 0.00167(7) 0.00076(8)
Si2 0.0266(8) 0.0238(8) 0.0237(8) -0.0021(6) 0.0013(6) -0.0012(6)
Si3 0.0223(7) 0.0218(8) 0.0265(8) -0.0029(6) -0.0008(6) -0.0016(6)
Si4 0.0230(7) 0.0223(8) 0.0316(8) 0.0023(6) -0.0022(7) -0.0020(6)
Si5 0.0235(7) 0.0250(9) 0.0324(9) 0.0011(6) 0.0003(7) 0.0046(6)
Si6 0.0245(8) 0.0226(8) 0.0371(9) 0.0029(7) 0.0009(7) -0.0041(6)
Si1 0.0214(11) 0.0226(12) 0.0308(15) -0.0035(9) -0.0002(10) -0.0050(9)
Si1A 0.025(2) 0.021(2) 0.028(3) -0.0030(18) 0.0044(19) 0.0005(18)
N1 0.026(2) 0.016(2) 0.048(3) 0.003(2) -0.002(2) 0.0033(19)
N2 0.021(2) 0.020(2) 0.029(2) -0.0019(18) 0.0000(19) 0.0003(18)
N3 0.017(2) 0.020(2) 0.027(2) 0.0007(18) -0.0011(18) 0.0015(17)
N4 0.024(2) 0.011(2) 0.031(3) 0.0005(17) -0.002(2) 0.0030(17)
N5 0.028(2) 0.021(3) 0.036(3) -0.002(2) 0.002(2) 0.007(2)
N6 0.028(2) 0.016(2) 0.031(3) -0.0006(18) 0.002(2) -0.0028(19)
N7 0.019(2) 0.017(2) 0.056(3) 0.004(2) 0.000(2) 0.0059(19)
N8 0.041(3) 0.034(3) 0.021(3) -0.001(2) 0.004(2) -0.006(2)
N9 0.019(2) 0.019(2) 0.028(3) 0.0018(18) 0.0043(19) -0.0006(18)
N10 0.033(3) 0.038(3) 0.021(2) 0.001(2) -0.002(2) 0.005(2)
N11 0.028(2) 0.027(3) 0.020(2) -0.0030(19) 0.0034(19) -0.001(2)
N12 0.029(2) 0.024(3) 0.031(3) -0.002(2) 0.006(2) 0.000(2)
N13 0.028(2) 0.024(3) 0.028(3) -0.005(2) 0.004(2) 0.003(2)
N14 0.034(3) 0.025(3) 0.020(2) -0.0040(18) 0.008(2) 0.000(2)
C7 0.032(3) 0.026(3) 0.038(3) -0.005(2) 0.000(3) -0.003(2)
C8 0.024(3) 0.020(3) 0.040(3) 0.000(2) 0.000(2) 0.004(2)
C9 0.027(3) 0.030(3) 0.034(3) 0.000(2) -0.004(3) -0.002(2)
C10 0.041(3) 0.041(4) 0.029(3) 0.009(3) 0.011(3) 0.003(3)
C11 0.032(3) 0.035(4) 0.030(3) -0.010(3) -0.002(3) -0.003(3)
C12 0.049(4) 0.024(3) 0.071(5) -0.013(3) -0.024(4) -0.001(3)
C13 0.053(4) 0.032(4) 0.042(4) -0.013(3) -0.013(3) 0.000(3)
C14 0.054(5) 0.063(5) 0.062(5) -0.033(4) 0.010(4) -0.002(4)
C15 0.028(3) 0.025(3) 0.027(3) -0.004(2) -0.002(2) 0.003(2)
C16 0.031(3) 0.021(3) 0.029(3) 0.003(2) -0.007(2) 0.004(2)
C17 0.029(3) 0.025(3) 0.035(3) 0.001(2) -0.007(3) 0.004(2)
C18 0.035(3) 0.027(3) 0.032(3) -0.003(2) -0.005(3) 0.001(2)
C19 0.032(3) 0.020(3) 0.040(3) -0.007(2) 0.008(3) -0.007(2)
C20 0.040(4) 0.027(3) 0.051(4) -0.001(3) 0.010(3) -0.011(3)
C21 0.030(3) 0.034(4) 0.073(5) -0.010(3) 0.002(3) -0.005(3)
C22 0.050(4) 0.038(4) 0.043(4) -0.005(3) 0.018(3) -0.013(3)
C23 0.031(3) 0.015(3) 0.036(3) 0.003(2) -0.010(3) -0.002(2)
C24 0.038(3) 0.008(2) 0.037(3) -0.002(2) -0.006(3) 0.005(2)
C25 0.034(3) 0.028(3) 0.037(3) -0.002(3) 0.001(3) -0.005(3)
C26 0.031(3) 0.027(3) 0.049(4) 0.005(3) -0.009(3) 0.000(3)
C27 0.032(3) 0.029(3) 0.031(3) 0.003(2) -0.006(3) -0.004(2)
C28 0.030(3) 0.051(5) 0.068(5) 0.023(4) -0.006(3) -0.018(3)
C29 0.068(5) 0.024(3) 0.041(4) 0.003(3) -0.021(4) -0.010(3)
C30 0.042(3) 0.026(3) 0.038(4) 0.003(3) -0.003(3) 0.003(3)
C31 0.037(3) 0.036(4) 0.032(3) -0.001(3) -0.003(3) -0.003(3)
C32 0.040(3) 0.045(4) 0.022(3) -0.009(3) -0.002(3) 0.001(3)
C33 0.032(3) 0.032(3) 0.036(3) 0.001(3) 0.000(3) -0.001(3)
C34 0.028(3) 0.050(4) 0.054(4) 0.003(3) 0.008(3) 0.009(3)
C35 0.041(3) 0.027(3) 0.030(3) 0.002(2) -0.007(3) 0.007(3)
C36 0.083(6) 0.027(4) 0.045(4) 0.004(3) -0.008(4) -0.001(4)
C37 0.048(4) 0.041(4) 0.047(4) 0.007(3) -0.010(3) 0.012(3)
C38 0.044(4) 0.044(4) 0.033(3) 0.012(3) 0.001(3) -0.006(3)
C39 0.032(3) 0.023(3) 0.040(4) -0.004(2) 0.001(3) 0.002(2)
C40 0.035(3) 0.028(3) 0.032(3) -0.009(2) 0.010(3) 0.006(2)
C41 0.037(3) 0.033(4) 0.037(3) 0.011(3) 0.000(3) 0.002(3)
C42 0.038(3) 0.031(3) 0.036(3) -0.003(3) -0.007(3) -0.002(3)
C43 0.024(3) 0.039(4) 0.053(4) 0.006(3) 0.003(3) -0.011(3)
C44 0.024(3) 0.062(5) 0.099(7) 0.037(5) 0.003(4) 0.001(3)
C45 0.030(3) 0.053(5) 0.072(5) 0.007(4) 0.011(3) -0.012(3)
C46 0.035(4) 0.066(5) 0.068(5) -0.007(4) 0.001(4) -0.014(4)
C47 0.032(3) 0.036(4) 0.044(4) -0.002(3) 0.012(3) -0.007(3)
C48 0.042(3) 0.041(4) 0.017(3) 0.001(2) 0.013(3) 0.001(3)
C1 0.031(3) 0.028(4) 0.037(4) -0.001(3) 0.001(3) -0.010(3)
C2 0.044(5) 0.041(6) 0.040(5) 0.004(5) 0.014(4) 0.000(5)
C3 0.041(5) 0.038(5) 0.037(6) 0.008(4) -0.001(4) -0.003(4)
C4 0.053(6) 0.041(5) 0.056(6) 0.004(4) 0.004(5) -0.022(5)
C5 0.023(5) 0.040(7) 0.044(8) -0.002(6) -0.005(5) -0.007(5)
C6 0.035(5) 0.030(5) 0.045(5) -0.011(4) 0.007(5) -0.008(5)
C1A 0.031(5) 0.029(5) 0.033(5) 0.001(4) 0.001(4) -0.003(4)
C2A 0.046(9) 0.035(7) 0.049(9) 0.003(7) 0.000(8) -0.014(7)
C3A 0.029(8) 0.031(8) 0.036(8) -0.006(7) 0.000(6) -0.006(7)
C4A 0.029(9) 0.031(10) 0.033(12) 0.000(9) 0.000(8) -0.006(8)
C6A 0.031(8) 0.025(8) 0.042(9) 0.009(7) 0.005(7) 0.000(7)

_geom_special_details            
;
 All esds (except the esd in the dihedral angle between two l.s. planes)
 are estimated using the full covariance matrix.  The cell esds are taken
 into account individually in the estimation of esds in distances, angles
 and torsion angles; correlations between esds in cell parameters are only
 used when they are defined by crystal symmetry.  An approximate (isotropic)
 treatment of cell esds is used for estimating esds involving l.s. planes.
;
loop_
_geom_bond_atom_site_label_1
_geom_bond_atom_site_label_2
_geom_bond_distance
_geom_bond_site_symmetry_2
_geom_bond_publ_flag
U1 N1 2.245(4) . ?
U1 N2 2.251(4) . ?
U1 N3 2.267(4) . ?
U1 N4 2.623(4) . ?
U1 N5 2.435(4) . ?
U1 N8 2.532(5) . ?
U2 N7 2.548(4) 3_666 ?
U2 N10 2.415(5) . ?
U2 N11 2.243(4) . ?
U2 N12 2.249(5) . ?
U2 N13 2.259(5) . ?
U2 N14 2.621(4) . ?
Si2 N2 1.735(4) . ?
Si2 C9 1.873(6) . ?
Si2 C10 1.883(6) . ?
Si2 C11 1.898(6) . ?
Si3 N3 1.735(4) . ?
Si3 C17 1.878(6) . ?
Si3 C18 1.869(6) . ?
Si3 C19 1.915(6) . ?
Si4 N11 1.739(5) . ?
Si4 C25 1.868(6) . ?
Si4 C26 1.873(6) . ?
Si4 C27 1.902(6) . ?
Si5 N13 1.737(5) . ?
Si5 C33 1.865(6) . ?
Si5 C34 1.885(6) . ?
Si5 C35 1.904(6) . ?
Si6 N12 1.742(5) . ?
Si6 C41 1.870(6) . ?
Si6 C42 1.883(6) . ?
Si6 C43 1.916(6) . ?
Si1 N1 1.751(4) . ?
Si1 C1 1.899(9) . ?
Si1 C5 1.878(12) . ?
Si1 C6 1.872(10) . ?
Si1A N1 1.751(5) . ?
Si1A C1A 1.899(18) . ?
Si1A C5A 1.890(15) . ?
Si1A C6A 1.883(14) . ?
N1 C7 1.476(7) . ?
N2 C15 1.488(7) . ?
N3 C23 1.478(6) . ?
N4 C8 1.487(7) . ?
N4 C16 1.490(7) . ?
N4 C24 1.471(6) . ?
N5 N6 1.186(6) . ?
N6 N7 1.156(6) . ?
N8 N9 1.153(6) . ?
N9 N10 1.172(6) . ?
N11 C31 1.482(7) . ?
N12 C47 1.477(7) . ?
N13 C39 1.483(7) . ?
N14 C32 1.482(7) . ?
N14 C40 1.480(7) . ?
N14 C48 1.472(7) . ?
C7 C8 1.510(8) . ?
C11 C12 1.533(9) . ?
C11 C13 1.537(8) . ?
C11 C14 1.538(9) . ?
C15 C16 1.522(7) . ?
C19 C20 1.549(8) . ?
C19 C21 1.538(9) . ?
C19 C22 1.514(8) . ?
C23 C24 1.517(8) . ?
C27 C28 1.529(9) . ?
C27 C29 1.542(8) . ?
C27 C30 1.534(8) . ?
C31 C32 1.482(8) . ?
C35 C36 1.539(9) . ?
C35 C37 1.531(8) . ?
C35 C38 1.533(9) . ?
C39 C40 1.524(8) . ?
C43 C44 1.526(9) . ?
C43 C45 1.520(10) . ?
C43 C46 1.542(9) . ?
C47 C48 1.515(8) . ?
C1 C2 1.532(11) . ?
C1 C3 1.537(10) . ?
C1 C4 1.539(10) . ?
C1A C2A 1.542(14) . ?
C1A C3A 1.536(15) . ?
C1A C4A 1.536(16) . ?

loop_
_geom_angle_atom_site_label_1
_geom_angle_atom_site_label_2
_geom_angle_atom_site_label_3
_geom_angle
_geom_angle_site_symmetry_1
_geom_angle_site_symmetry_3
_geom_angle_publ_flag
N1 U1 N2 98.05(16) . . ?
N1 U1 N3 127.49(15) . . ?
N1 U1 N4 68.96(14) . . ?
N1 U1 N5 108.39(15) . . ?
N1 U1 N8 79.98(17) . . ?
N2 U1 N3 97.96(16) . . ?
N2 U1 N4 71.39(15) . . ?
N2 U1 N5 95.31(16) . . ?
N2 U1 N8 177.80(16) . . ?
N3 U1 N4 69.64(14) . . ?
N3 U1 N5 119.40(15) . . ?
N3 U1 N8 84.06(16) . . ?
N5 U1 N4 165.46(15) . . ?
N5 U1 N8 84.43(16) . . ?
N8 U1 N4 108.63(15) . . ?
N7 U2 N14 112.04(16) 3_666 . ?
N10 U2 N7 84.70(17) . 3_666 ?
N10 U2 N14 162.43(15) . . ?
N11 U2 N7 79.24(16) . 3_666 ?
N11 U2 N10 111.20(16) . . ?
N11 U2 N12 124.92(17) . . ?
N11 U2 N13 101.81(17) . . ?
N11 U2 N14 68.81(15) . . ?
N12 U2 N7 83.57(16) . 3_666 ?
N12 U2 N10 118.76(17) . . ?
N12 U2 N13 97.66(17) . . ?
N12 U2 N14 70.32(16) . . ?
N13 U2 N7 177.41(17) . 3_666 ?
N13 U2 N10 92.71(16) . . ?
N13 U2 N14 70.54(16) . . ?
N2 Si2 C9 108.8(2) . . ?
N2 Si2 C10 110.5(3) . . ?
N2 Si2 C11 114.0(2) . . ?
C9 Si2 C10 108.0(3) . . ?
C9 Si2 C11 107.0(3) . . ?
C10 Si2 C11 108.4(3) . . ?
N3 Si3 C17 108.6(2) . . ?
N3 Si3 C18 110.4(2) . . ?
N3 Si3 C19 113.8(2) . . ?
C17 Si3 C19 107.8(3) . . ?
C18 Si3 C17 108.1(3) . . ?
C18 Si3 C19 108.0(3) . . ?
N11 Si4 C25 110.8(2) . . ?
N11 Si4 C26 110.0(3) . . ?
N11 Si4 C27 111.8(3) . . ?
C25 Si4 C26 107.2(3) . . ?
C25 Si4 C27 108.3(3) . . ?
C26 Si4 C27 108.6(3) . . ?
N13 Si5 C33 110.1(3) . . ?
N13 Si5 C34 110.8(3) . . ?
N13 Si5 C35 112.9(3) . . ?
C33 Si5 C34 106.7(3) . . ?
C33 Si5 C35 107.7(3) . . ?
C34 Si5 C35 108.5(3) . . ?
N12 Si6 C41 109.6(3) . . ?
N12 Si6 C42 108.9(3) . . ?
N12 Si6 C43 113.8(3) . . ?
C41 Si6 C42 108.1(3) . . ?
C41 Si6 C43 107.3(3) . . ?
C42 Si6 C43 109.1(3) . . ?
N1 Si1 C1 110.2(3) . . ?
N1 Si1 C5 111.5(6) . . ?
N1 Si1 C6 109.5(4) . . ?
C5 Si1 C1 108.7(8) . . ?
C6 Si1 C1 108.9(5) . . ?
C6 Si1 C5 107.9(7) . . ?
N1 Si1A C1A 103.9(5) . . ?
N1 Si1A C5A 116.6(8) . . ?
N1 Si1A C6A 111.1(7) . . ?
C5A Si1A C1A 108.2(9) . . ?
C6A Si1A C1A 110.3(9) . . ?
C6A Si1A C5A 106.7(11) . . ?
Si1 N1 U1 127.8(3) . . ?
Si1A N1 U1 127.4(3) . . ?
C7 N1 U1 112.5(3) . . ?
C7 N1 Si1 117.8(4) . . ?
C7 N1 Si1A 113.7(4) . . ?
Si2 N2 U1 127.8(2) . . ?
C15 N2 U1 115.5(3) . . ?
C15 N2 Si2 115.0(3) . . ?
Si3 N3 U1 124.1(2) . . ?
C23 N3 U1 121.9(3) . . ?
C23 N3 Si3 113.7(3) . . ?
C8 N4 U1 109.4(3) . . ?
C8 N4 C16 110.3(4) . . ?
C16 N4 U1 107.1(3) . . ?
C24 N4 U1 107.1(3) . . ?
C24 N4 C8 110.4(4) . . ?
C24 N4 C16 112.3(4) . . ?
N6 N5 U1 151.8(4) . . ?
N7 N6 N5 179.4(7) . . ?
N6 N7 U2 156.5(4) . 3_666 ?
N9 N8 U1 172.8(4) . . ?
N8 N9 N10 179.8(7) . . ?
N9 N10 U2 171.7(4) . . ?
Si4 N11 U2 126.4(2) . . ?
C31 N11 U2 116.6(3) . . ?
C31 N11 Si4 115.5(4) . . ?
Si6 N12 U2 124.8(2) . . ?
C47 N12 U2 121.7(4) . . ?
C47 N12 Si6 113.3(4) . . ?
Si5 N13 U2 128.2(2) . . ?
C39 N13 U2 115.9(3) . . ?
C39 N13 Si5 114.5(4) . . ?
C32 N14 U2 109.9(3) . . ?
C40 N14 U2 108.2(3) . . ?
C40 N14 C32 109.8(5) . . ?
C48 N14 U2 106.0(3) . . ?
C48 N14 C32 110.8(5) . . ?
C48 N14 C40 112.0(5) . . ?
N1 C7 C8 108.3(5) . . ?
N4 C8 C7 108.5(4) . . ?
C12 C11 Si2 110.0(4) . . ?
C12 C11 C13 107.7(5) . . ?
C12 C11 C14 109.0(6) . . ?
C13 C11 Si2 111.1(4) . . ?
C13 C11 C14 109.1(5) . . ?
C14 C11 Si2 109.9(4) . . ?
N2 C15 C16 109.6(4) . . ?
N4 C16 C15 109.7(4) . . ?
C20 C19 Si3 111.7(4) . . ?
C21 C19 Si3 109.1(4) . . ?
C21 C19 C20 107.9(5) . . ?
C22 C19 Si3 111.0(4) . . ?
C22 C19 C20 107.8(5) . . ?
C22 C19 C21 109.2(5) . . ?
N3 C23 C24 110.7(4) . . ?
N4 C24 C23 110.5(4) . . ?
C28 C27 Si4 110.2(4) . . ?
C28 C27 C29 109.4(5) . . ?
C28 C27 C30 109.2(5) . . ?
C29 C27 Si4 109.6(4) . . ?
C30 C27 Si4 110.0(4) . . ?
C30 C27 C29 108.4(5) . . ?
C32 C31 N11 109.4(5) . . ?
C31 C32 N14 109.7(5) . . ?
C36 C35 Si5 110.9(4) . . ?
C37 C35 Si5 110.2(5) . . ?
C37 C35 C36 108.9(5) . . ?
C37 C35 C38 108.7(5) . . ?
C38 C35 Si5 109.5(4) . . ?
C38 C35 C36 108.7(6) . . ?
N13 C39 C40 109.4(5) . . ?
N14 C40 C39 108.4(4) . . ?
C44 C43 Si6 110.9(4) . . ?
C44 C43 C46 107.5(6) . . ?
C45 C43 Si6 112.9(5) . . ?
C45 C43 C44 109.9(6) . . ?
C45 C43 C46 107.7(5) . . ?
C46 C43 Si6 107.8(5) . . ?
N12 C47 C48 111.6(5) . . ?
N14 C48 C47 111.1(5) . . ?
C2 C1 Si1 110.5(6) . . ?
C2 C1 C3 108.6(8) . . ?
C2 C1 C4 109.7(8) . . ?
C3 C1 Si1 109.2(6) . . ?
C3 C1 C4 108.4(8) . . ?
C4 C1 Si1 110.4(6) . . ?
C2A C1A Si1A 111.3(12) . . ?
C3A C1A Si1A 106.1(12) . . ?
C3A C1A C2A 108.5(16) . . ?
C3A C1A C4A 108(2) . . ?
C4A C1A Si1A 110.9(16) . . ?
C4A C1A C2A 112(2) . . ?

_shelx_res_file                  
;
TITL udkilt_a.res in P2(1)/n
    udkilt_sq.res
    created by SHELXL-2018/3 at 15:59:08 on 18-Sep-2018
REM Old TITL UDKILT in P21/n #14
REM SHELXT solution in P2(1)/n: R1 0.090, Rweak 0.007, Alpha 0.055
REM <I/s> 0.711 for 550 systematic absences, Orientation as input
REM Formula found by SHELXT: C50 N13 Si6 U2
CELL 0.71073 17.7597 16.3432 26.6265 90 91.687 90
ZERR 2 0.0003 0.0002 0.0004 0 0.001 0
LATT 1
SYMM 0.5-X,0.5+Y,0.5-Z
SFAC C H N Si U
UNIT 228 540 56 24 8
SADI C4A C1A C2A C1A C3A C1A C2 C1 C4 C1 C3 C1
SADI Si1A C6A Si1A C5A Si1 C5 Si1 C6
SADI 0.01 Si1A N1 Si1 N1 Si3 N3 Si2 N2
SIMU 0.01 0.02 2 Si1 Si1A C1 > C6A
RIGU Si1 Si1A C1 > C6A

L.S. 5 0 83
PLAN  20
SIZE 0.06 0.07 0.08
TEMP -183(2)
BIND C1A C2A
ABIN
fmap 2
acta
OMIT -2 2 2
OMIT 0 1 2
OMIT -2 0 2
REM <olex2.extras>
REM <HklSrc "%.\\udkilt_sq.hkl">
REM </olex2.extras>

WGHT    0.033700   17.493299
FVAR       0.10526   0.67142
U1    5    0.380063    0.652320    0.349710    11.00000    0.01975    0.01526 =
         0.02310    0.00017   -0.00030    0.00069
U2    5    0.374676    0.693034    0.620302    11.00000    0.01980    0.01733 =
         0.02051   -0.00007    0.00167    0.00076
SI2   4    0.439861    0.621369    0.223668    11.00000    0.02658    0.02379 =
         0.02371   -0.00212    0.00128   -0.00116
SI3   4    0.535706    0.773941    0.389951    11.00000    0.02230    0.02180 =
         0.02651   -0.00290   -0.00080   -0.00164
SI4   4    0.567256    0.753710    0.628694    11.00000    0.02296    0.02232 =
         0.03159    0.00230   -0.00224   -0.00197
SI5   4    0.237560    0.828044    0.562122    11.00000    0.02351    0.02500 =
         0.03238    0.00112    0.00027    0.00459
SI6   4    0.247385    0.529505    0.638770    11.00000    0.02446    0.02259 =
         0.03711    0.00288    0.00089   -0.00413
PART 1
SI1   4    0.199386    0.552978    0.349300    21.00000    0.02140    0.02256 =
         0.03082   -0.00349   -0.00023   -0.00497
PART 0
PART 2
SI1A  4    0.213592    0.549299    0.389568   -21.00000    0.02484    0.02131 =
         0.02790   -0.00305    0.00436    0.00049
PART 0
N1    3    0.257426    0.636168    0.365349    11.00000    0.02575    0.01562 =
         0.04781    0.00311   -0.00198    0.00333
N2    3    0.370856    0.648892    0.265253    11.00000    0.02133    0.02005 =
         0.02852   -0.00186   -0.00004    0.00033
N3    3    0.449473    0.768232    0.357754    11.00000    0.01734    0.02006 =
         0.02660    0.00073   -0.00110    0.00154
N4    3    0.301367    0.779288    0.318513    11.00000    0.02416    0.01112 =
         0.03131    0.00047   -0.00153    0.00303
N5    3    0.441960    0.519892    0.358436    11.00000    0.02832    0.02146 =
         0.03608   -0.00157    0.00181    0.00651
N6    3    0.496547    0.478725    0.364099    11.00000    0.02817    0.01581 =
         0.03089   -0.00058    0.00195   -0.00276
N7    3    0.549961    0.438821    0.369224    11.00000    0.01938    0.01741 =
         0.05611    0.00439    0.00041    0.00588
N8    3    0.385856    0.652891    0.444842    11.00000    0.04084    0.03358 =
         0.02133   -0.00071    0.00358   -0.00618
N9    3    0.387930    0.661989    0.487806    11.00000    0.01941    0.01916 =
         0.02780    0.00179    0.00427   -0.00055
N10   3    0.389912    0.671033    0.531479    11.00000    0.03316    0.03786 =
         0.02053    0.00138   -0.00173    0.00478
N11   3    0.481114    0.740788    0.657040    11.00000    0.02781    0.02749 =
         0.02049   -0.00305    0.00337   -0.00124
N12   3    0.285406    0.622063    0.659737    11.00000    0.02884    0.02359 =
         0.03100   -0.00203    0.00576   -0.00033
N13   3    0.308160    0.809323    0.607206    11.00000    0.02768    0.02411 =
         0.02849   -0.00529    0.00389    0.00268
N14   3    0.348029    0.762000    0.706868    11.00000    0.03394    0.02471 =
         0.02044   -0.00396    0.00777   -0.00041
C7    1    0.220755    0.713783    0.378948    11.00000    0.03197    0.02557 =
         0.03826   -0.00504    0.00046   -0.00305
AFIX  23
H7A   2    0.247975    0.739172    0.407947    11.00000   -1.20000
H7B   2    0.168121    0.703444    0.388437    11.00000   -1.20000
AFIX   0
C8    1    0.222051    0.770201    0.334081    11.00000    0.02375    0.02017 =
         0.04021   -0.00050   -0.00041    0.00425
AFIX  23
H8A   2    0.190861    0.747125    0.306094    11.00000   -1.20000
H8B   2    0.201181    0.824295    0.342967    11.00000   -1.20000
AFIX   0
C9    1    0.528415    0.596074    0.260326    11.00000    0.02744    0.02980 =
         0.03358   -0.00018   -0.00391   -0.00206
AFIX 137
H9A   2    0.536178    0.636137    0.287371    11.00000   -1.50000
H9B   2    0.571277    0.597650    0.237992    11.00000   -1.50000
H9C   2    0.524134    0.541197    0.274800    11.00000   -1.50000
AFIX   0
C10   1    0.460847    0.709039    0.180407    11.00000    0.04086    0.04056 =
         0.02920    0.00890    0.01095    0.00304
AFIX 137
H10A  2    0.416981    0.719354    0.158116    11.00000   -1.50000
H10B  2    0.504349    0.695228    0.160246    11.00000   -1.50000
H10C  2    0.472137    0.758173    0.200338    11.00000   -1.50000
AFIX   0
C11   1    0.414928    0.528257    0.183933    11.00000    0.03187    0.03541 =
         0.03043   -0.01031   -0.00179   -0.00307
C12   1    0.413291    0.451600    0.217080    11.00000    0.04854    0.02404 =
         0.07099   -0.01295   -0.02423   -0.00099
AFIX 137
H12A  2    0.462773    0.443818    0.233655    11.00000   -1.50000
H12B  2    0.401013    0.403756    0.196217    11.00000   -1.50000
H12C  2    0.375040    0.458230    0.242553    11.00000   -1.50000
AFIX   0
C13   1    0.336635    0.537638    0.158423    11.00000    0.05259    0.03240 =
         0.04154   -0.01325   -0.01323   -0.00019
AFIX 137
H13A  2    0.298616    0.543191    0.184144    11.00000   -1.50000
H13B  2    0.325418    0.489234    0.137806    11.00000   -1.50000
H13C  2    0.335954    0.586471    0.137055    11.00000   -1.50000
AFIX   0
C14   1    0.473797    0.516370    0.143329    11.00000    0.05395    0.06324 =
         0.06189   -0.03318    0.00955   -0.00185
AFIX 137
H14A  2    0.472826    0.563624    0.120661    11.00000   -1.50000
H14B  2    0.462086    0.466586    0.124127    11.00000   -1.50000
H14C  2    0.523985    0.511326    0.159330    11.00000   -1.50000
AFIX   0
C15   1    0.305755    0.694114    0.242361    11.00000    0.02810    0.02547 =
         0.02732   -0.00437   -0.00185    0.00266
AFIX  23
H15A  2    0.258224    0.666037    0.250441    11.00000   -1.20000
H15B  2    0.309839    0.695236    0.205367    11.00000   -1.20000
AFIX   0
C16   1    0.304857    0.781124    0.262666    11.00000    0.03123    0.02094 =
         0.02870    0.00346   -0.00700    0.00422
AFIX  23
H16A  2    0.350877    0.810342    0.252641    11.00000   -1.20000
H16B  2    0.260602    0.810793    0.248370    11.00000   -1.20000
AFIX   0
C17   1    0.566809    0.667480    0.407126    11.00000    0.02879    0.02505 =
         0.03538    0.00081   -0.00711    0.00368
AFIX 137
H17A  2    0.526886    0.640000    0.425360    11.00000   -1.50000
H17B  2    0.612628    0.670152    0.428491    11.00000   -1.50000
H17C  2    0.577144    0.636733    0.376491    11.00000   -1.50000
AFIX   0
C18   1    0.526609    0.833771    0.449287    11.00000    0.03471    0.02661 =
         0.03176   -0.00331   -0.00460    0.00072
AFIX 137
H18A  2    0.508201    0.888907    0.441263    11.00000   -1.50000
H18B  2    0.575907    0.837504    0.466661    11.00000   -1.50000
H18C  2    0.490950    0.806273    0.471050    11.00000   -1.50000
AFIX   0
C19   1    0.613715    0.823086    0.352007    11.00000    0.03181    0.02045 =
         0.04000   -0.00677    0.00791   -0.00714
C20   1    0.600652    0.916113    0.344660    11.00000    0.04023    0.02682 =
         0.05125   -0.00108    0.01050   -0.01122
AFIX 137
H20A  2    0.556131    0.924840    0.322693    11.00000   -1.50000
H20B  2    0.644817    0.940519    0.329303    11.00000   -1.50000
H20C  2    0.592745    0.941817    0.377337    11.00000   -1.50000
AFIX   0
C21   1    0.689691    0.811649    0.380369    11.00000    0.02991    0.03432 =
         0.07271   -0.00963    0.00200   -0.00520
AFIX 137
H21A  2    0.686050    0.832831    0.414645    11.00000   -1.50000
H21B  2    0.728992    0.841501    0.362910    11.00000   -1.50000
H21C  2    0.702437    0.753329    0.381624    11.00000   -1.50000
AFIX   0
C22   1    0.617817    0.784471    0.300486    11.00000    0.04992    0.03787 =
         0.04277   -0.00519    0.01843   -0.01342
AFIX 137
H22A  2    0.630780    0.726433    0.304044    11.00000   -1.50000
H22B  2    0.656455    0.812282    0.281252    11.00000   -1.50000
H22C  2    0.568873    0.789698    0.282805    11.00000   -1.50000
AFIX   0
C23   1    0.421074    0.848216    0.339476    11.00000    0.03100    0.01549 =
         0.03582    0.00301   -0.00957   -0.00232
AFIX  23
H23A  2    0.436127    0.856563    0.304339    11.00000   -1.20000
H23B  2    0.443764    0.892550    0.360246    11.00000   -1.20000
AFIX   0
C24   1    0.335916    0.852126    0.342037    11.00000    0.03823    0.00807 =
         0.03728   -0.00184   -0.00600    0.00457
AFIX  23
H24A  2    0.321330    0.855499    0.377578    11.00000   -1.20000
H24B  2    0.317211    0.901897    0.324534    11.00000   -1.20000
AFIX   0
C25   1    0.567136    0.702199    0.566078    11.00000    0.03448    0.02767 =
         0.03710   -0.00206    0.00123   -0.00536
AFIX 137
H25A  2    0.557222    0.643649    0.570295    11.00000   -1.50000
H25B  2    0.616315    0.709627    0.550956    11.00000   -1.50000
H25C  2    0.527809    0.726291    0.544128    11.00000   -1.50000
AFIX   0
C26   1    0.644189    0.705843    0.668338    11.00000    0.03132    0.02697 =
         0.04923    0.00484   -0.00874    0.00013
AFIX 137
H26A  2    0.652901    0.738563    0.698801    11.00000   -1.50000
H26B  2    0.690536    0.703683    0.649296    11.00000   -1.50000
H26C  2    0.629384    0.650240    0.677661    11.00000   -1.50000
AFIX   0
C27   1    0.590531    0.866169    0.619409    11.00000    0.03198    0.02871 =
         0.03067    0.00346   -0.00576   -0.00384
C28   1    0.665077    0.874919    0.592602    11.00000    0.02998    0.05140 =
         0.06818    0.02343   -0.00589   -0.01761
AFIX 137
H28A  2    0.705429    0.848781    0.612721    11.00000   -1.50000
H28B  2    0.676699    0.933074    0.588311    11.00000   -1.50000
H28C  2    0.660877    0.848507    0.559596    11.00000   -1.50000
AFIX   0
C29   1    0.596667    0.909213    0.670911    11.00000    0.06839    0.02355 =
         0.04145    0.00312   -0.02105   -0.01049
AFIX 137
H29A  2    0.547732    0.907399    0.686950    11.00000   -1.50000
H29B  2    0.611728    0.966325    0.666212    11.00000   -1.50000
H29C  2    0.634440    0.881266    0.692297    11.00000   -1.50000
AFIX   0
C30   1    0.527746    0.907767    0.587934    11.00000    0.04193    0.02552 =
         0.03757    0.00323   -0.00306    0.00252
AFIX 137
H30A  2    0.525146    0.883417    0.554293    11.00000   -1.50000
H30B  2    0.538518    0.966383    0.585210    11.00000   -1.50000
H30C  2    0.479459    0.900077    0.604190    11.00000   -1.50000
AFIX   0
C31   1    0.483465    0.744286    0.712698    11.00000    0.03668    0.03640 =
         0.03238   -0.00108   -0.00303   -0.00292
AFIX  23
H31A  2    0.480637    0.688246    0.726631    11.00000   -1.20000
H31B  2    0.531446    0.769295    0.724753    11.00000   -1.20000
AFIX   0
C32   1    0.419178    0.793580    0.729966    11.00000    0.04025    0.04485 =
         0.02210   -0.00883   -0.00179    0.00103
AFIX  23
H32A  2    0.426119    0.851560    0.720379    11.00000   -1.20000
H32B  2    0.416901    0.790648    0.767028    11.00000   -1.20000
AFIX   0
C33   1    0.216452    0.732963    0.525644    11.00000    0.03165    0.03211 =
         0.03556    0.00125    0.00000   -0.00071
AFIX 137
H33A  2    0.254542    0.725414    0.500156    11.00000   -1.50000
H33B  2    0.166561    0.737642    0.509172    11.00000   -1.50000
H33C  2    0.217160    0.685863    0.548432    11.00000   -1.50000
AFIX   0
C34   1    0.147387    0.859024    0.592572    11.00000    0.02839    0.05017 =
         0.05448    0.00309    0.00816    0.00887
AFIX 137
H34A  2    0.131789    0.815727    0.615508    11.00000   -1.50000
H34B  2    0.107935    0.867557    0.566590    11.00000   -1.50000
H34C  2    0.155566    0.909891    0.611443    11.00000   -1.50000
AFIX   0
C35   1    0.263970    0.910926    0.515565    11.00000    0.04088    0.02657 =
         0.03029    0.00216   -0.00749    0.00724
C36   1    0.273248    0.994211    0.542019    11.00000    0.08310    0.02684 =
         0.04499    0.00408   -0.00818   -0.00079
AFIX 137
H36A  2    0.226238    1.008637    0.558240    11.00000   -1.50000
H36B  2    0.285240    1.036196    0.517223    11.00000   -1.50000
H36C  2    0.314172    0.990825    0.567437    11.00000   -1.50000
AFIX   0
C37   1    0.202987    0.918412    0.473977    11.00000    0.04812    0.04135 =
         0.04735    0.00650   -0.00988    0.01199
AFIX 137
H37A  2    0.196220    0.865419    0.457221    11.00000   -1.50000
H37B  2    0.218259    0.959418    0.449427    11.00000   -1.50000
H37C  2    0.155443    0.935192    0.488658    11.00000   -1.50000
AFIX   0
C38   1    0.338623    0.888415    0.491579    11.00000    0.04405    0.04450 =
         0.03254    0.01210    0.00146   -0.00615
AFIX 137
H38A  2    0.378176    0.883377    0.517845    11.00000   -1.50000
H38B  2    0.352424    0.931269    0.467807    11.00000   -1.50000
H38C  2    0.332984    0.836210    0.473755    11.00000   -1.50000
AFIX   0
C39   1    0.313302    0.870879    0.648085    11.00000    0.03243    0.02261 =
         0.04036   -0.00447    0.00122    0.00231
AFIX  23
H39A  2    0.277517    0.916110    0.640866    11.00000   -1.20000
H39B  2    0.364817    0.894007    0.650257    11.00000   -1.20000
AFIX   0
C40   1    0.294709    0.830357    0.697753    11.00000    0.03498    0.02829 =
         0.03232   -0.00875    0.00966    0.00623
AFIX  23
H40A  2    0.299267    0.870649    0.725439    11.00000   -1.20000
H40B  2    0.242360    0.809487    0.696260    11.00000   -1.20000
AFIX   0
C41   1    0.282065    0.444744    0.680578    11.00000    0.03741    0.03267 =
         0.03658    0.01071   -0.00044    0.00198
AFIX 137
H41A  2    0.336852    0.439858    0.678275    11.00000   -1.50000
H41B  2    0.258226    0.393230    0.669998    11.00000   -1.50000
H41C  2    0.269291    0.456727    0.715370    11.00000   -1.50000
AFIX   0
C42   1    0.280497    0.508748    0.573471    11.00000    0.03829    0.03056 =
         0.03582   -0.00332   -0.00699   -0.00153
AFIX 137
H42A  2    0.257650    0.548496    0.550058    11.00000   -1.50000
H42B  2    0.265604    0.453307    0.563276    11.00000   -1.50000
H42C  2    0.335475    0.513635    0.573088    11.00000   -1.50000
AFIX   0
C43   1    0.139513    0.526528    0.638170    11.00000    0.02352    0.03946 =
         0.05278    0.00555    0.00288   -0.01148
C44   1    0.106264    0.600768    0.610731    11.00000    0.02434    0.06224 =
         0.09898    0.03695    0.00291    0.00088
AFIX 137
H44A  2    0.124118    0.650932    0.627358    11.00000   -1.50000
H44B  2    0.051163    0.598490    0.611419    11.00000   -1.50000
H44C  2    0.122161    0.600555    0.575797    11.00000   -1.50000
AFIX   0
C45   1    0.107983    0.520861    0.690507    11.00000    0.03026    0.05312 =
         0.07248    0.00682    0.01103   -0.01165
AFIX 137
H45A  2    0.132553    0.475783    0.708899    11.00000   -1.50000
H45B  2    0.053607    0.510825    0.687869    11.00000   -1.50000
H45C  2    0.117457    0.572321    0.708500    11.00000   -1.50000
AFIX   0
C46   1    0.113837    0.449684    0.608766    11.00000    0.03453    0.06556 =
         0.06813   -0.00701    0.00137   -0.01428
AFIX 137
H46A  2    0.132203    0.452511    0.574461    11.00000   -1.50000
H46B  2    0.058690    0.446931    0.607637    11.00000   -1.50000
H46C  2    0.134297    0.400767    0.625509    11.00000   -1.50000
AFIX   0
C47   1    0.257369    0.648057    0.708908    11.00000    0.03206    0.03609 =
         0.04387   -0.00191    0.01169   -0.00728
AFIX  23
H47A  2    0.243879    0.599099    0.728606    11.00000   -1.20000
H47B  2    0.211264    0.681369    0.703587    11.00000   -1.20000
AFIX   0
C48   1    0.315696    0.697576    0.738326    11.00000    0.04220    0.04055 =
         0.01742    0.00076    0.01347    0.00059
AFIX  23
H48A  2    0.292019    0.722915    0.767717    11.00000   -1.20000
H48B  2    0.356400    0.660867    0.750887    11.00000   -1.20000
AFIX   0
PART 1
C1    1    0.182097    0.487905    0.406903    21.00000    0.03055    0.02796 =
         0.03695   -0.00058    0.00085   -0.00991
C2    1    0.139588    0.537093    0.446018    21.00000    0.04445    0.04065 =
         0.04005    0.00444    0.01403   -0.00045
AFIX 137
H2A   2    0.168344    0.586421    0.454972    21.00000   -1.50000
H2B   2    0.133202    0.503549    0.476102    21.00000   -1.50000
H2C   2    0.090026    0.552773    0.432000    21.00000   -1.50000
AFIX   0
C3    1    0.258220    0.460849    0.430364    21.00000    0.04094    0.03780 =
         0.03651    0.00816   -0.00092   -0.00273
AFIX 137
H3A   2    0.283092    0.423363    0.407395    21.00000   -1.50000
H3B   2    0.249911    0.432976    0.462314    21.00000   -1.50000
H3C   2    0.290179    0.508960    0.436338    21.00000   -1.50000
AFIX   0
C4    1    0.136745    0.410893    0.392228    21.00000    0.05294    0.04086 =
         0.05566    0.00371    0.00386   -0.02171
AFIX 137
H4A   2    0.088822    0.427048    0.375941    21.00000   -1.50000
H4B   2    0.126882    0.378864    0.422446    21.00000   -1.50000
H4C   2    0.165642    0.377713    0.368948    21.00000   -1.50000
AFIX   0
C5    1    0.106136    0.587739    0.321930    21.00000    0.02258    0.04042 =
         0.04399   -0.00224   -0.00537   -0.00717
AFIX 137
H5A   2    0.080113    0.620820    0.346744    21.00000   -1.50000
H5B   2    0.075307    0.539902    0.312955    21.00000   -1.50000
H5C   2    0.114318    0.620637    0.291807    21.00000   -1.50000
AFIX   0
C6    1    0.246182    0.488640    0.301105    21.00000    0.03481    0.02965 =
         0.04461   -0.01050    0.00708   -0.00777
AFIX 137
H6A   2    0.254272    0.521448    0.270932    21.00000   -1.50000
H6B   2    0.213987    0.441726    0.292425    21.00000   -1.50000
H6C   2    0.294779    0.469070    0.314732    21.00000   -1.50000
AFIX   0
PART 0
PART 2
C1A   1    0.156402    0.507135    0.333993   -21.00000    0.03116    0.02890 =
         0.03349    0.00105    0.00075   -0.00328
C2A   1    0.117229    0.426229    0.347569   -21.00000    0.04575    0.03496 =
         0.04926    0.00258   -0.00010   -0.01441
AFIX 137
H2AA  2    0.155385    0.384501    0.355497   -21.00000   -1.50000
H2AB  2    0.085459    0.407925    0.319021   -21.00000   -1.50000
H2AC  2    0.085948    0.434842    0.376817   -21.00000   -1.50000
AFIX   0
C3A   1    0.212963    0.489745    0.292792   -21.00000    0.02933    0.03052 =
         0.03635   -0.00569    0.00024   -0.00630
AFIX 137
H3AA  2    0.250078    0.534064    0.291988   -21.00000   -1.50000
H3AB  2    0.186162    0.486235    0.260161   -21.00000   -1.50000
H3AC  2    0.238746    0.437836    0.299934   -21.00000   -1.50000
AFIX   0
C4A   1    0.099874    0.571049    0.313651   -21.00000    0.02933    0.03111 =
         0.03342   -0.00017    0.00011   -0.00572
AFIX 137
H4AA  2    0.063760    0.584062    0.339609   -21.00000   -1.50000
H4AB  2    0.072892    0.549029    0.283994   -21.00000   -1.50000
H4AC  2    0.126912    0.620827    0.304373   -21.00000   -1.50000
AFIX   0
C5A   1    0.147723    0.566542    0.443014   -21.00000    0.03206
AFIX 137
H5AA  2    0.174300    0.596299    0.470127   -21.00000   -1.50000
H5AB  2    0.130502    0.513637    0.455650   -21.00000   -1.50000
H5AC  2    0.104206    0.598633    0.430982   -21.00000   -1.50000
AFIX   0
C6A   1    0.285302    0.471792    0.412218   -21.00000    0.03133    0.02475 =
         0.04215    0.00944    0.00467    0.00003
AFIX 137
H6AA  2    0.319756    0.459505    0.385144   -21.00000   -1.50000
H6AB  2    0.259542    0.421556    0.422148   -21.00000   -1.50000
H6AC  2    0.313932    0.493974    0.441151   -21.00000   -1.50000
AFIX   0
HKLF 4


REM  udkilt_a.res in P2(1)/n
REM wR2 = 0.0914, GooF = S = 1.074, Restrained GooF = 1.068 for all data
REM R1 = 0.0452 for 13962 Fo > 4sig(Fo) and 0.0628 for all 17538 data
REM 725 parameters refined using 253 restraints

END

WGHT      0.0337     17.4823

REM Highest difference peak  1.772,  deepest hole -0.701,  1-sigma level  0.143
Q1    1   0.3648  0.6913  0.6498  11.00000  0.05    1.77
Q2    1   0.3770  0.6531  0.3818  11.00000  0.05    1.76
Q3    1   0.3762  0.6366  0.6138  11.00000  0.05    1.75
Q4    1   0.3988  0.6500  0.3216  11.00000  0.05    1.58
Q5    1   0.3416  0.6589  0.3374  11.00000  0.05    1.54
Q6    1   0.3821  0.6932  0.5885  11.00000  0.05    1.48
Q7    1   0.4183  0.6881  0.6331  11.00000  0.05    1.47
Q8    1   0.4194  0.6513  0.3610  11.00000  0.05    1.42
Q9    1   0.3828  0.7053  0.3491  11.00000  0.05    1.39
Q10   1   0.3806  0.5988  0.3490  11.00000  0.05    1.36
Q11   1   0.3806  0.7406  0.6180  11.00000  0.05    1.32
Q12   1   0.3341  0.6959  0.6079  11.00000  0.05    1.21
Q13   1   0.6261  0.9980  0.3782  11.00000  0.05    1.00
Q14   1   0.2803  0.6540  0.3491  11.00000  0.05    0.91
Q15   1   0.6236  1.0378  0.6515  11.00000  0.05    0.86
Q16   1   0.1324  0.3039  0.3218  11.00000  0.05    0.83
Q17   1   0.3607  0.7430  0.6810  11.00000  0.05    0.76
Q18   1   0.3722  0.5173  0.1784  11.00000  0.05    0.70
Q19   1   0.3618  0.7963  0.6183  11.00000  0.05    0.68
Q20   1   0.4042  0.6574  0.5605  11.00000  0.05    0.67
;
_shelx_res_checksum              74840
_shelx_fab_checksum              32807
_shelx_fab_file                  
;
    2    0    0     99.24      0.00
    4    0    0     17.94      0.00
    6    0    0      6.99      0.00
    8    0    0     -3.23      0.00
   10    0    0     -0.59      0.00
   12    0    0      0.11      0.00
   14    0    0     -1.15      0.00
   16    0    0      2.74      0.00
   18    0    0      3.95      0.00
   20    0    0      0.00      0.00
   22    0    0      1.59      0.00
    2    1    0   -126.99      0.00
    3    1    0     -9.35      0.00
    4    1    0    -19.46      0.00
    5    1    0     -4.70      0.00
    6    1    0    -14.32      0.00
    7    1    0     -3.51      0.00
    8    1    0     -7.78      0.00
    9    1    0      1.47      0.00
   10    1    0     -2.16      0.00
   11    1    0      0.62      0.00
   12    1    0     -1.05      0.00
   13    1    0     -0.23      0.00
   14    1    0     -2.51      0.00
   15    1    0     -0.51      0.00
   16    1    0      3.46      0.00
   17    1    0      0.18      0.00
   18    1    0      1.01      0.00
   19    1    0     -2.21      0.00
   20    1    0     -0.04      0.00
   21    1    0      1.38      0.00
   22    1    0     -0.21      0.00
   23    1    0      2.03      0.00
    1    2    0    -41.49      0.00
    2    2    0    -39.04      0.00
    3    2    0    -39.83      0.00
    4    2    0    -11.33      0.00
    5    2    0     -5.02      0.00
    6    2    0     -5.57      0.00
    7    2    0      0.01      0.00
    8    2    0     -0.24      0.00
    9    2    0      1.05      0.00
   10    2    0     -4.30      0.00
   11    2    0      2.39      0.00
   12    2    0     -2.15      0.00
   13    2    0     -1.28      0.00
   14    2    0      1.97      0.00
   15    2    0      0.08      0.00
   16    2    0      1.30      0.00
   17    2    0      0.02      0.00
   18    2    0     -1.17      0.00
   19    2    0     -0.55      0.00
   20    2    0      0.60      0.00
   21    2    0     -0.44      0.00
   22    2    0      4.70      0.00
   23    2    0     -2.06      0.00
    1    3    0    -48.39      0.00
    2    3    0     34.32      0.00
    3    3    0      2.98      0.00
    4    3    0      4.27      0.00
    5    3    0     11.09      0.00
    6    3    0      6.58      0.00
    7    3    0      4.18      0.00
    8    3    0      4.76      0.00
    9    3    0     -0.87      0.00
   10    3    0      0.02      0.00
   11    3    0     -1.71      0.00
   12    3    0      2.69      0.00
   13    3    0      1.46      0.00
   14    3    0      2.67      0.00
   15    3    0     -0.07      0.00
   16    3    0      0.50      0.00
   17    3    0     -3.65      0.00
   18    3    0      0.40      0.00
   19    3    0     -2.28      0.00
   20    3    0      2.68      0.00
   21    3    0     -2.02      0.00
   22    3    0      1.31      0.00
    0    4    0     56.75      0.00
    1    4    0     15.10      0.00
    2    4    0     13.21      0.00
    3    4    0     27.54      0.00
    4    4    0     12.50      0.00
    5    4    0      4.18      0.00
    6    4    0     10.27      0.00
    7    4    0     -1.68      0.00
    8    4    0      1.17      0.00
    9    4    0     -3.71      0.00
   10    4    0      2.96      0.00
   11    4    0     -2.47      0.00
   12    4    0      2.96      0.00
   13    4    0      0.34      0.00
   14    4    0      1.53      0.00
   15    4    0      1.59      0.00
   16    4    0      0.07      0.00
   17    4    0     -1.35      0.00
   18    4    0     -0.54      0.00
   19    4    0      0.95      0.00
   20    4    0     -1.36      0.00
   21    4    0      2.61      0.00
   22    4    0     -1.93      0.00
    1    5    0     29.29      0.00
    2    5    0     -5.96      0.00
    3    5    0     -1.23      0.00
    4    5    0      2.35      0.00
    5    5    0     -5.12      0.00
    6    5    0     -5.12      0.00
    7    5    0      0.19      0.00
    8    5    0     -3.24      0.00
    9    5    0      0.09      0.00
   10    5    0     -1.30      0.00
   11    5    0      1.61      0.00
   12    5    0     -1.92      0.00
   13    5    0      0.39      0.00
   14    5    0      0.44      0.00
   15    5    0      2.05      0.00
   16    5    0      0.68      0.00
   17    5    0     -0.56      0.00
   18    5    0      0.17      0.00
   19    5    0     -0.94      0.00
   20    5    0      0.58      0.00
   21    5    0     -0.45      0.00
   22    5    0      1.75      0.00
    0    6    0     -9.32      0.00
    1    6    0     -9.50      0.00
    2    6    0     -4.88      0.00
    3    6    0    -15.34      0.00
    4    6    0    -11.45      0.00
    5    6    0     -4.65      0.00
    6    6    0     -7.20      0.00
    7    6    0     -0.99      0.00
    8    6    0      0.39      0.00
    9    6    0     -0.87      0.00
   10    6    0     -1.77      0.00
   11    6    0      2.24      0.00
   12    6    0     -0.78      0.00
   13    6    0      1.12      0.00
   14    6    0     -0.65      0.00
   15    6    0     -0.67      0.00
   16    6    0      0.21      0.00
   17    6    0      0.69      0.00
   18    6    0     -2.66      0.00
   19    6    0     -0.15      0.00
   20    6    0     -0.25      0.00
   21    6    0     -0.49      0.00
   22    6    0     -0.34      0.00
    1    7    0    -15.45      0.00
    2    7    0     -2.63      0.00
    3    7    0     -5.88      0.00
    4    7    0     -2.89      0.00
    5    7    0     -3.58      0.00
    6    7    0      7.28      0.00
    7    7    0     -1.09      0.00
    8    7    0     -0.03      0.00
    9    7    0      2.88      0.00
   10    7    0      1.83      0.00
   11    7    0      3.37      0.00
   12    7    0      1.44      0.00
   13    7    0      0.19      0.00
   14    7    0     -1.12      0.00
   15    7    0      0.78      0.00
   16    7    0     -2.09      0.00
   17    7    0      0.05      0.00
   18    7    0     -0.69      0.00
   19    7    0     -0.64      0.00
   20    7    0     -1.87      0.00
   21    7    0     -0.55      0.00
    0    8    0     -0.23      0.00
    1    8    0      3.42      0.00
    2    8    0     -2.67      0.00
    3    8    0      5.38      0.00
    4    8    0      4.01      0.00
    5    8    0      7.52      0.00
    6    8    0      1.50      0.00
    7    8    0      5.46      0.00
    8    8    0      1.43      0.00
    9    8    0      2.18      0.00
   10    8    0      5.07      0.00
   11    8    0      2.37      0.00
   12    8    0      0.86      0.00
   13    8    0      1.16      0.00
   14    8    0      0.52      0.00
   15    8    0      1.38      0.00
   16    8    0      0.46      0.00
   17    8    0     -0.95      0.00
   18    8    0      1.09      0.00
   19    8    0     -2.08      0.00
   20    8    0      0.83      0.00
   21    8    0     -1.52      0.00
    1    9    0      8.45      0.00
    2    9    0      1.64      0.00
    3    9    0      5.93      0.00
    4    9    0      5.07      0.00
    5    9    0      3.23      0.00
    6    9    0      1.57      0.00
    7    9    0     -1.20      0.00
    8    9    0      1.94      0.00
    9    9    0      0.44      0.00
   10    9    0      0.80      0.00
   11    9    0      0.45      0.00
   12    9    0     -1.73      0.00
   13    9    0     -1.35      0.00
   14    9    0      0.31      0.00
   15    9    0      0.50      0.00
   16    9    0     -1.47      0.00
   17    9    0     -0.03      0.00
   18    9    0     -1.81      0.00
   19    9    0     -0.20      0.00
   20    9    0      1.00      0.00
    0   10    0      3.01      0.00
    1   10    0     -1.68      0.00
    2   10    0      6.61      0.00
    3   10    0     -1.74      0.00
    4   10    0      1.85      0.00
    5   10    0     -3.07      0.00
    6   10    0     -0.41      0.00
    7   10    0     -5.05      0.00
    8   10    0     -3.78      0.00
    9   10    0      0.56      0.00
   10   10    0     -1.73      0.00
   11   10    0     -2.57      0.00
   12   10    0     -0.89      0.00
   13   10    0     -1.76      0.00
   14   10    0      0.13      0.00
   15   10    0      0.92      0.00
   16   10    0      1.90      0.00
   17   10    0     -3.71      0.00
   18   10    0     -2.69      0.00
   19   10    0      1.24      0.00
   20   10    0      0.52      0.00
    1   11    0     -2.77      0.00
    2   11    0     -0.25      0.00
    3   11    0     -2.67      0.00
    4   11    0     -1.82      0.00
    5   11    0     -3.64      0.00
    6   11    0     -3.09      0.00
    7   11    0     -0.02      0.00
    8   11    0     -1.33      0.00
    9   11    0     -0.84      0.00
   10   11    0      2.73      0.00
   11   11    0     -1.10      0.00
   12   11    0      0.06      0.00
   13   11    0      2.74      0.00
   14   11    0      0.79      0.00
   15   11    0      0.71      0.00
   16   11    0     -3.01      0.00
   17   11    0     -1.49      0.00
   18   11    0     -2.35      0.00
   19   11    0      1.03      0.00
    0   12    0      2.47      0.00
    1   12    0     -0.57      0.00
    2   12    0     -1.93      0.00
    3   12    0     -4.22      0.00
    4   12    0     -2.51      0.00
    5   12    0     -0.34      0.00
    6   12    0     -1.21      0.00
    7   12    0      2.00      0.00
    8   12    0      2.15      0.00
    9   12    0     -0.47      0.00
   10   12    0     -0.73      0.00
   11   12    0      5.38      0.00
   12   12    0     -1.54      0.00
   13   12    0      2.17      0.00
   14   12    0     -0.65      0.00
   15   12    0     -3.29      0.00
   16   12    0     -5.43      0.00
   17   12    0     -0.70      0.00
   18   12    0      0.68      0.00
   19   12    0      2.62      0.00
    1   13    0      1.56      0.00
    2   13    0     -0.12      0.00
    3   13    0      0.39      0.00
    4   13    0      4.41      0.00
    5   13    0      4.57      0.00
    6   13    0      5.04      0.00
    7   13    0     -0.67      0.00
    8   13    0      0.51      0.00
    9   13    0      2.38      0.00
   10   13    0     -0.24      0.00
   11   13    0     -0.89      0.00
   12   13    0      1.64      0.00
   13   13    0     -5.21      0.00
   14   13    0      0.45      0.00
   15   13    0     -1.76      0.00
   16   13    0     -1.72      0.00
   17   13    0      4.92      0.00
   18   13    0      3.76      0.00
    0   14    0     -0.30      0.00
    1   14    0     -2.19      0.00
    2   14    0      2.48      0.00
    3   14    0      6.02      0.00
    4   14    0      2.23      0.00
    5   14    0      3.49      0.00
    6   14    0      3.15      0.00
    7   14    0     -0.84      0.00
    8   14    0      2.87      0.00
    9   14    0      0.72      0.00
   10   14    0      4.10      0.00
   11   14    0     -5.21      0.00
   12   14    0     -1.93      0.00
   13   14    0      1.65      0.00
   14   14    0     -4.15      0.00
   15   14    0      9.59      0.00
   16   14    0      4.35      0.00
   17   14    0      5.16      0.00
    1   15    0     -0.48      0.00
    2   15    0     -1.82      0.00
    3   15    0      0.83      0.00
    4   15    0      0.40      0.00
    5   15    0     -3.57      0.00
    6   15    0     -0.61      0.00
    7   15    0      1.46      0.00
    8   15    0      1.92      0.00
    9   15    0     -2.20      0.00
   10   15    0     -5.20      0.00
   11   15    0     -1.08      0.00
   12   15    0     -5.27      0.00
   13   15    0      3.52      0.00
   14   15    0      0.29      0.00
   15   15    0      0.70      0.00
   16   15    0      6.08      0.00
    0   16    0     -2.02      0.00
    1   16    0      1.42      0.00
    2   16    0      0.28      0.00
    3   16    0     -3.75      0.00
    4   16    0     -2.53      0.00
    5   16    0      0.14      0.00
    6   16    0     -0.83      0.00
    7   16    0      2.16      0.00
    8   16    0     -4.89      0.00
    9   16    0     -1.95      0.00
   10   16    0     -3.85      0.00
   11   16    0      2.38      0.00
   12   16    0      5.37      0.00
   13   16    0      3.74      0.00
   14   16    0      4.34      0.00
   15   16    0     -0.85      0.00
    1   17    0      1.88      0.00
    2   17    0      1.81      0.00
    3   17    0     -0.54      0.00
    4   17    0      1.13      0.00
    5   17    0      2.41      0.00
    6   17    0      3.02      0.00
    7   17    0     -2.77      0.00
    8   17    0     -3.22      0.00
    9   17    0     -2.78      0.00
   10   17    0      0.61      0.00
   11   17    0      6.95      0.00
    0   18    0      3.09      0.00
    1   18    0     -2.34      0.00
    2   18    0     -2.23      0.00
    3   18    0     -0.37      0.00
    4   18    0      2.64      0.00
    5   18    0      1.28      0.00
    6   18    0      5.80      0.00
    7   18    0     -3.22      0.00
    8   18    0      9.17      0.00
    9   18    0      5.26      0.00
   10   18    0     11.24      0.00
   11   18    0      2.38      0.00
    1   19    0      0.94      0.00
    2   19    0     -4.79      0.00
    3   19    0      0.48      0.00
    4   19    0      1.63      0.00
    5   19    0     -3.06      0.00
    6   19    0     -0.73      0.00
    7   19    0      5.97      0.00
    8   19    0      1.74      0.00
    9   19    0      9.02      0.00
   10   19    0      2.08      0.00
    0   20    0     -3.87      0.00
    1   20    0      0.12      0.00
    2   20    0      3.47      0.00
    3   20    0      1.56      0.00
    4   20    0     -2.87      0.00
    5   20    0      1.71      0.00
    6   20    0     -6.65      0.00
    7   20    0      4.47      0.00
    1   21    0     -1.05      0.00
    2   21    0      5.29      0.00
    3   21    0     -0.09      0.00
  -23    0    1     -0.52      0.00
  -21    0    1     -0.02      0.00
  -19    0    1     -0.57      0.00
  -17    0    1     -3.79      0.00
  -15    0    1      0.25      0.00
  -13    0    1     -0.61      0.00
  -11    0    1      1.08      0.00
   -9    0    1      2.41      0.00
   -7    0    1     -1.07      0.00
   -5    0    1    -16.44      0.00
   -3    0    1    -30.90      0.00
    3    0    1      6.28      0.00
    5    0    1     -8.70      0.00
    7    0    1      4.64      0.00
    9    0    1      4.37      0.00
   11    0    1      3.37      0.00
   13    0    1     -0.40      0.00
   15    0    1      2.25      0.00
   17    0    1     -5.06      0.00
   19    0    1     -0.54      0.00
   21    0    1      1.30      0.00
   23    0    1      0.33      0.00
  -23    1    1     -2.51      0.00
  -22    1    1      0.08      0.00
  -21    1    1     -0.27      0.00
  -20    1    1      2.38      0.00
  -19    1    1      2.30      0.00
  -18    1    1      1.62      0.00
  -17    1    1      3.46      0.00
  -16    1    1      0.32      0.00
  -15    1    1      1.18      0.00
  -14    1    1      1.23      0.00
  -13    1    1     -1.92      0.00
  -12    1    1      0.09      0.00
  -11    1    1      0.11      0.00
  -10    1    1      0.22      0.00
   -9    1    1     -0.35      0.00
   -8    1    1      1.36      0.00
   -7    1    1     -9.22      0.00
   -6    1    1      2.43      0.00
   -5    1    1    -10.67      0.00
   -4    1    1     12.78      0.00
   -3    1    1    -33.08      0.00
   -2    1    1    -26.48      0.00
    2    1    1      2.05      0.00
    3    1    1     67.41      0.00
    4    1    1     13.35      0.00
    5    1    1     14.95      0.00
    6    1    1      5.92      0.00
    7    1    1     10.73      0.00
    8    1    1      1.07      0.00
    9    1    1      4.56      0.00
   10    1    1      1.16      0.00
   11    1    1      1.29      0.00
   12    1    1     -0.54      0.00
   13    1    1      2.48      0.00
   14    1    1      0.48      0.00
   15    1    1     -0.57      0.00
   16    1    1     -0.66      0.00
   17    1    1     -1.32      0.00
   18    1    1      0.01      0.00
   19    1    1      0.81      0.00
   20    1    1      0.77      0.00
   21    1    1      0.28      0.00
   22    1    1     -2.71      0.00
   23    1    1     -0.48      0.00
  -23    2    1     -3.05      0.00
  -22    2    1     -4.14      0.00
  -21    2    1      0.38      0.00
  -20    2    1      0.62      0.00
  -19    2    1      0.19      0.00
  -18    2    1     -1.00      0.00
  -17    2    1     -0.58      0.00
  -16    2    1      0.48      0.00
  -15    2    1     -2.03      0.00
  -14    2    1     -1.42      0.00
  -13    2    1      1.75      0.00
  -12    2    1     -0.38      0.00
  -11    2    1      4.77      0.00
  -10    2    1      2.28      0.00
   -9    2    1      2.88      0.00
   -8    2    1      2.32      0.00
   -7    2    1      5.87      0.00
   -6    2    1     -4.54      0.00
   -5    2    1     13.52      0.00
   -4    2    1    -12.02      0.00
   -3    2    1     18.88      0.00
   -2    2    1    -37.67      0.00
   -1    2    1    109.61      0.00
    0    2    1     24.02      0.00
    1    2    1    113.93      0.00
    2    2    1     64.62      0.00
    3    2    1     -3.70      0.00
    4    2    1     12.17      0.00
    5    2    1      2.00      0.00
    6    2    1     -0.74      0.00
    7    2    1     -0.19      0.00
    8    2    1     -2.78      0.00
    9    2    1      2.11      0.00
   10    2    1     -2.27      0.00
   11    2    1      2.79      0.00
   12    2    1     -0.19      0.00
   13    2    1      0.07      0.00
   14    2    1     -0.36      0.00
   15    2    1     -4.36      0.00
   16    2    1     -0.51      0.00
   17    2    1      0.22      0.00
   18    2    1      1.06      0.00
   19    2    1     -0.30      0.00
   20    2    1     -1.11      0.00
   21    2    1     -4.75      0.00
   22    2    1      1.10      0.00
  -22    3    1      0.55      0.00
  -21    3    1      3.18      0.00
  -20    3    1      3.44      0.00
  -19    3    1      1.56      0.00
  -18    3    1      3.10      0.00
  -17    3    1     -0.20      0.00
  -16    3    1      1.35      0.00
  -15    3    1      2.07      0.00
  -14    3    1     -0.25      0.00
  -13    3    1      1.91      0.00
  -12    3    1      1.27      0.00
  -11    3    1     -0.28      0.00
  -10    3    1     -0.17      0.00
   -9    3    1     -1.34      0.00
   -8    3    1      0.77      0.00
   -7    3    1      5.80      0.00
   -6    3    1     -2.68      0.00
   -5    3    1      1.44      0.00
   -4    3    1     -1.51      0.00
   -3    3    1     -4.66      0.00
   -2    3    1     25.79      0.00
   -1    3    1     18.41      0.00
    0    3    1     58.26      0.00
    1    3    1    -57.41      0.00
    2    3    1     22.47      0.00
    3    3    1    -22.98      0.00
    4    3    1    -24.30      0.00
    5    3    1    -10.47      0.00
    6    3    1    -10.98      0.00
    7    3    1     -9.59      0.00
    8    3    1     -1.58      0.00
    9    3    1     -1.80      0.00
   10    3    1      1.63      0.00
   11    3    1     -2.08      0.00
   12    3    1      0.43      0.00
   13    3    1     -3.62      0.00
   14    3    1     -0.92      0.00
   15    3    1     -1.48      0.00
   16    3    1      1.27      0.00
   17    3    1     -0.24      0.00
   18    3    1      3.87      0.00
   19    3    1     -1.31      0.00
   20    3    1      0.71      0.00
   21    3    1     -2.64      0.00
   22    3    1      0.46      0.00
  -22    4    1      4.65      0.00
  -21    4    1      2.06      0.00
  -20    4    1      1.80      0.00
  -19    4    1      1.40      0.00
  -18    4    1     -0.02      0.00
  -17    4    1      0.63      0.00
  -16    4    1     -0.16      0.00
  -15    4    1     -0.67      0.00
  -14    4    1      0.89      0.00
  -13    4    1     -1.60      0.00
  -12    4    1      0.82      0.00
  -11    4    1     -3.47      0.00
  -10    4    1     -6.13      0.00
   -9    4    1     -3.48      0.00
   -8    4    1     -2.13      0.00
   -7    4    1     -7.03      0.00
   -6    4    1      2.53      0.00
   -5    4    1    -11.61      0.00
   -4    4    1      7.95      0.00
   -3    4    1     -8.48      0.00
   -2    4    1     12.24      0.00
   -1    4    1    -32.30      0.00
    0    4    1    -11.10      0.00
    1    4    1    -24.28      0.00
    2    4    1    -39.65      0.00
    3    4    1     -1.79      0.00
    4    4    1    -15.16      0.00
    5    4    1     -9.23      0.00
    6    4    1     -1.50      0.00
    7    4    1     -4.45      0.00
    8    4    1      3.81      0.00
    9    4    1     -0.08      0.00
   10    4    1      2.73      0.00
   11    4    1     -3.09      0.00
   12    4    1     -0.27      0.00
   13    4    1     -0.96      0.00
   14    4    1     -0.43      0.00
   15    4    1     -0.91      0.00
   16    4    1      0.15      0.00
   17    4    1      0.24      0.00
   18    4    1      0.28      0.00
   19    4    1      0.44      0.00
   20    4    1     -0.13      0.00
   21    4    1      1.80      0.00
   22    4    1     -1.72      0.00
  -22    5    1      0.38      0.00
  -21    5    1      0.57      0.00
  -20    5    1      0.40      0.00
  -19    5    1     -0.36      0.00
  -18    5    1     -0.31      0.00
  -17    5    1      0.48      0.00
  -16    5    1     -1.24      0.00
  -15    5    1     -0.08      0.00
  -14    5    1     -1.25      0.00
  -13    5    1      2.48      0.00
  -12    5    1     -1.38      0.00
  -11    5    1     -0.42      0.00
  -10    5    1     -0.39      0.00
   -9    5    1      0.79      0.00
   -8    5    1     -2.91      0.00
   -7    5    1     -2.30      0.00
   -6    5    1     -2.04      0.00
   -5    5    1      3.77      0.00
   -4    5    1      1.88      0.00
   -3    5    1      6.20      0.00
   -2    5    1    -17.24      0.00
   -1    5    1     -1.68      0.00
    0    5    1    -25.56      0.00
    1    5    1     16.32      0.00
    2    5    1     -6.46      0.00
    3    5    1      3.53      0.00
    4    5    1     15.12      0.00
    5    5    1      1.83      0.00
    6    5    1      4.90      0.00
    7    5    1      6.61      0.00
    8    5    1     -2.45      0.00
    9    5    1      2.23      0.00
   10    5    1     -0.80      0.00
   11    5    1      1.27      0.00
   12    5    1     -0.58      0.00
   13    5    1      3.31      0.00
   14    5    1     -2.63      0.00
   15    5    1      0.23      0.00
   16    5    1      0.83      0.00
   17    5    1     -0.95      0.00
   18    5    1     -0.05      0.00
   19    5    1     -0.20      0.00
   20    5    1      1.31      0.00
   21    5    1     -0.06      0.00
   22    5    1      0.44      0.00
  -22    6    1     -0.89      0.00
  -21    6    1      0.06      0.00
  -20    6    1     -1.21      0.00
  -19    6    1      0.47      0.00
  -18    6    1     -1.04      0.00
  -17    6    1     -0.14      0.00
  -16    6    1     -0.12      0.00
  -15    6    1      1.46      0.00
  -14    6    1      1.65      0.00
  -13    6    1      0.10      0.00
  -12    6    1      2.00      0.00
  -11    6    1      0.50      0.00
  -10    6    1      1.85      0.00
   -9    6    1      2.25      0.00
   -8    6    1      0.23      0.00
   -7    6    1      0.82      0.00
   -6    6    1     -0.22      0.00
   -5    6    1     11.71      0.00
   -4    6    1     -0.68      0.00
   -3    6    1      7.41      0.00
   -2    6    1     -5.93      0.00
   -1    6    1      4.50      0.00
    0    6    1     10.56      0.00
    1    6    1      6.83      0.00
    2    6    1     23.32      0.00
    3    6    1      5.58      0.00
    4    6    1     10.41      0.00
    5    6    1      8.75      0.00
    6    6    1     -0.12      0.00
    7    6    1     -3.35      0.00
    8    6    1      2.14      0.00
    9    6    1     -2.45      0.00
   10    6    1     -3.52      0.00
   11    6    1      1.98      0.00
   12    6    1     -1.08      0.00
   13    6    1     -0.80      0.00
   14    6    1      0.70      0.00
   15    6    1     -1.03      0.00
   16    6    1      0.71      0.00
   17    6    1      3.15      0.00
   18    6    1     -2.00      0.00
   19    6    1      0.93      0.00
   20    6    1     -0.06      0.00
   21    6    1      1.48      0.00
   22    6    1      0.74      0.00
  -21    7    1     -1.25      0.00
  -20    7    1      0.87      0.00
  -19    7    1     -2.43      0.00
  -18    7    1      0.41      0.00
  -17    7    1     -3.18      0.00
  -16    7    1      0.79      0.00
  -15    7    1      0.12      0.00
  -14    7    1      1.59      0.00
  -13    7    1     -2.59      0.00
  -12    7    1     -2.14      0.00
  -11    7    1      0.90      0.00
  -10    7    1     -2.07      0.00
   -9    7    1     -2.28      0.00
   -8    7    1     -0.28      0.00
   -7    7    1      2.22      0.00
   -6    7    1      4.69      0.00
   -5    7    1      1.44      0.00
   -4    7    1      8.81      0.00
   -3    7    1     -5.08      0.00
   -2    7    1     10.50      0.00
   -1    7    1     -1.53      0.00
    0    7    1     13.07      0.00
    1    7    1     -3.07      0.00
    2    7    1      5.34      0.00
    3    7    1      0.91      0.00
    4    7    1     -3.51      0.00
    5    7    1     -7.12      0.00
    6    7    1     -3.49      0.00
    7    7    1     -5.32      0.00
    8    7    1     -4.92      0.00
    9    7    1     -1.79      0.00
   10    7    1     -4.15      0.00
   11    7    1     -3.23      0.00
   12    7    1     -1.04      0.00
   13    7    1     -2.07      0.00
   14    7    1     -1.12      0.00
   15    7    1      1.95      0.00
   16    7    1     -1.04      0.00
   17    7    1      1.45      0.00
   18    7    1      1.48      0.00
   19    7    1     -0.22      0.00
   20    7    1      0.66      0.00
   21    7    1      0.74      0.00
  -21    8    1     -2.98      0.00
  -20    8    1     -1.87      0.00
  -19    8    1      0.07      0.00
  -18    8    1     -2.02      0.00
  -17    8    1     -0.01      0.00
  -16    8    1      1.22      0.00
  -15    8    1     -0.23      0.00
  -14    8    1      0.73      0.00
  -13    8    1      1.28      0.00
  -12    8    1      0.83      0.00
  -11    8    1     -2.59      0.00
  -10    8    1      0.99      0.00
   -9    8    1     -3.85      0.00
   -8    8    1      1.87      0.00
   -7    8    1     -0.72      0.00
   -6    8    1      4.90      0.00
   -5    8    1     -3.76      0.00
   -4    8    1      1.39      0.00
   -3    8    1      0.27      0.00
   -2    8    1     -1.88      0.00
   -1    8    1      0.05      0.00
    0    8    1     -7.34      0.00
    1    8    1      0.61      0.00
    2    8    1    -12.66      0.00
    3    8    1     -0.42      0.00
    4    8    1    -10.96      0.00
    5    8    1     -5.38      0.00
    6    8    1     -8.03      0.00
    7    8    1      0.63      0.00
    8    8    1     -2.77      0.00
    9    8    1     -3.23      0.00
   10    8    1     -1.42      0.00
   11    8    1     -1.36      0.00
   12    8    1     -0.92      0.00
   13    8    1      1.04      0.00
   14    8    1     -2.01      0.00
   15    8    1      0.32      0.00
   16    8    1      1.44      0.00
   17    8    1     -0.80      0.00
   18    8    1      1.68      0.00
   19    8    1      1.19      0.00
   20    8    1      3.27      0.00
   21    8    1     -0.89      0.00
  -20    9    1     -2.80      0.00
  -19    9    1     -0.10      0.00
  -18    9    1      1.42      0.00
  -17    9    1     -0.12      0.00
  -16    9    1     -1.25      0.00
  -15    9    1     -0.72      0.00
  -14    9    1      0.98      0.00
  -13    9    1     -0.18      0.00
  -12    9    1     -0.89      0.00
  -11    9    1      0.72      0.00
  -10    9    1     -1.55      0.00
   -9    9    1      2.97      0.00
   -8    9    1      0.48      0.00
   -7    9    1      4.92      0.00
   -6    9    1     -3.31      0.00
   -5    9    1      3.70      0.00
   -4    9    1     -7.00      0.00
   -3    9    1      3.62      0.00
   -2    9    1     -7.08      0.00
   -1    9    1     -1.46      0.00
    0    9    1     -8.82      0.00
    1    9    1      0.28      0.00
    2    9    1     -3.87      0.00
    3    9    1     -6.80      0.00
    4    9    1     -0.75      0.00
    5    9    1     -2.60      0.00
    6    9    1      1.59      0.00
    7    9    1      0.28      0.00
    8    9    1      2.59      0.00
    9    9    1      1.40      0.00
   10    9    1      0.99      0.00
   11    9    1      2.53      0.00
   12    9    1      3.24      0.00
   13    9    1      1.91      0.00
   14    9    1      1.22      0.00
   15    9    1      2.26      0.00
   16    9    1     -0.42      0.00
   17    9    1      1.53      0.00
   18    9    1      0.94      0.00
   19    9    1      2.66      0.00
   20    9    1     -0.92      0.00
  -20   10    1      1.08      0.00
  -19   10    1     -1.35      0.00
  -18   10    1     -0.11      0.00
  -17   10    1     -0.60      0.00
  -16   10    1      0.64      0.00
  -15   10    1     -0.27      0.00
  -14   10    1     -0.36      0.00
  -13   10    1     -1.82      0.00
  -12   10    1     -2.16      0.00
  -11   10    1      0.98      0.00
  -10   10    1      1.37      0.00
   -9   10    1      4.55      0.00
   -8   10    1     -0.38      0.00
   -7   10    1      0.50      0.00
   -6   10    1     -1.44      0.00
   -5   10    1     -2.49      0.00
   -4   10    1      0.18      0.00
   -3   10    1     -4.89      0.00
   -2   10    1      2.17      0.00
   -1   10    1     -3.70      0.00
    0   10    1      3.12      0.00
    1   10    1     -5.57      0.00
    2   10    1      4.09      0.00
    3   10    1     -3.26      0.00
    4   10    1      3.31      0.00
    5   10    1      1.10      0.00
    6   10    1      6.05      0.00
    7   10    1      1.34      0.00
    8   10    1      2.77      0.00
    9   10    1      1.22      0.00
   10   10    1      2.12      0.00
   11   10    1      2.90      0.00
   12   10    1      2.69      0.00
   13   10    1      0.67      0.00
   14   10    1      0.06      0.00
   15   10    1     -1.86      0.00
   16   10    1      2.31      0.00
   17   10    1      1.79      0.00
   18   10    1      1.76      0.00
   19   10    1      0.10      0.00
   20   10    1     -1.05      0.00
  -19   11    1     -0.17      0.00
  -18   11    1     -1.72      0.00
  -17   11    1     -2.19      0.00
  -16   11    1      3.49      0.00
  -15   11    1      1.57      0.00
  -14   11    1     -1.41      0.00
  -13   11    1     -2.30      0.00
  -12   11    1      1.20      0.00
  -11   11    1      1.64      0.00
  -10   11    1      4.79      0.00
   -9   11    1     -0.93      0.00
   -8   11    1     -1.09      0.00
   -7   11    1     -4.20      0.00
   -6   11    1      0.58      0.00
   -5   11    1     -0.59      0.00
   -4   11    1      2.23      0.00
   -3   11    1      0.52      0.00
   -2   11    1      1.56      0.00
   -1   11    1      1.18      0.00
    0   11    1      2.40      0.00
    1   11    1     -2.28      0.00
    2   11    1      1.74      0.00
    3   11    1      2.40      0.00
    4   11    1      3.32      0.00
    5   11    1      2.28      0.00
    6   11    1      2.20      0.00
    7   11    1      1.65      0.00
    8   11    1     -3.82      0.00
    9   11    1     -3.27      0.00
   10   11    1      1.23      0.00
   11   11    1     -0.42      0.00
   12   11    1     -2.10      0.00
   13   11    1     -1.22      0.00
   14   11    1     -3.46      0.00
   15   11    1      0.94      0.00
   16   11    1      0.90      0.00
   17   11    1      4.63      0.00
   18   11    1     -0.99      0.00
   19   11    1     -3.01      0.00
  -19   12    1     -0.24      0.00
  -18   12    1      1.30      0.00
  -17   12    1      6.33      0.00
  -16   12    1     -1.61      0.00
  -15   12    1      3.47      0.00
  -14   12    1     -1.09      0.00
  -13   12    1      2.87      0.00
  -12   12    1      2.66      0.00
  -11   12    1      2.57      0.00
  -10   12    1      0.33      0.00
   -9   12    1     -0.61      0.00
   -8   12    1     -3.86      0.00
   -7   12    1     -1.00      0.00
   -6   12    1      1.15      0.00
   -5   12    1      3.25      0.00
   -4   12    1     -2.38      0.00
   -3   12    1      1.71      0.00
   -2   12    1     -3.32      0.00
   -1   12    1     -1.75      0.00
    0   12    1     -1.84      0.00
    1   12    1     -0.35      0.00
    2   12    1      1.99      0.00
    3   12    1      2.64      0.00
    4   12    1      2.26      0.00
    5   12    1      0.43      0.00
    6   12    1     -4.00      0.00
    7   12    1     -1.65      0.00
    8   12    1     -2.08      0.00
    9   12    1     -1.46      0.00
   10   12    1     -2.83      0.00
   11   12    1      3.22      0.00
   12   12    1     -3.08      0.00
   13   12    1      1.00      0.00
   14   12    1      1.76      0.00
   15   12    1      2.46      0.00
   16   12    1      3.78      0.00
   17   12    1     -0.28      0.00
   18   12    1     -3.01      0.00
   19   12    1     -3.24      0.00
  -18   13    1     -1.61      0.00
  -17   13    1      0.22      0.00
  -16   13    1     -1.48      0.00
  -15   13    1     -3.22      0.00
  -14   13    1      2.88      0.00
  -13   13    1      2.06      0.00
  -12   13    1      1.41      0.00
  -11   13    1      1.01      0.00
  -10   13    1     -3.84      0.00
   -9   13    1     -1.13      0.00
   -8   13    1      0.11      0.00
   -7   13    1      2.65      0.00
   -6   13    1     -1.60      0.00
   -5   13    1      4.99      0.00
   -4   13    1     -2.00      0.00
   -3   13    1      1.40      0.00
   -2   13    1     -0.18      0.00
   -1   13    1     -1.36      0.00
    0   13    1     -2.81      0.00
    1   13    1      2.79      0.00
    2   13    1      1.33      0.00
    3   13    1     -1.98      0.00
    4   13    1     -4.09      0.00
    5   13    1     -4.62      0.00
    6   13    1     -3.86      0.00
    7   13    1     -3.95      0.00
    8   13    1      1.18      0.00
    9   13    1      2.82      0.00
   10   13    1     -0.76      0.00
   11   13    1      0.67      0.00
   12   13    1      7.59      0.00
   13   13    1     -0.76      0.00
   14   13    1      4.99      0.00
   15   13    1      1.90      0.00
   16   13    1     -4.90      0.00
   17   13    1     -2.24      0.00
   18   13    1     -5.09      0.00
  -17   14    1     -8.08      0.00
  -16   14    1      6.32      0.00
  -15   14    1      2.04      0.00
  -14   14    1      4.47      0.00
  -13   14    1      0.38      0.00
  -12   14    1     -1.27      0.00
  -11   14    1     -1.09      0.00
  -10   14    1     -1.31      0.00
   -9   14    1     -4.99      0.00
   -8   14    1      1.97      0.00
   -7   14    1     -2.84      0.00
   -6   14    1      1.18      0.00
   -5   14    1     -3.26      0.00
   -4   14    1      5.49      0.00
   -3   14    1     -3.54      0.00
   -2   14    1      2.40      0.00
   -1   14    1     -1.75      0.00
    0   14    1      2.71      0.00
    1   14    1      0.45      0.00
    2   14    1      0.79      0.00
    3   14    1     -0.66      0.00
    4   14    1     -4.22      0.00
    5   14    1     -3.50      0.00
    6   14    1      1.84      0.00
    7   14    1     -2.96      0.00
    8   14    1      0.22      0.00
    9   14    1     -4.16      0.00
   10   14    1      5.92      0.00
   11   14    1     -0.25      0.00
   12   14    1      2.43      0.00
   13   14    1      5.36      0.00
   14   14    1     -7.82      0.00
   15   14    1      1.10      0.00
   16   14    1     -7.35      0.00
   17   14    1     -5.66      0.00
  -16   15    1      1.26      0.00
  -15   15    1      2.49      0.00
  -14   15    1     -1.70      0.00
  -13   15    1     -3.53      0.00
  -12   15    1      0.30      0.00
  -11   15    1     -5.16      0.00
  -10   15    1      3.51      0.00
   -9   15    1     -0.80      0.00
   -8   15    1     -1.80      0.00
   -7   15    1      2.04      0.00
   -6   15    1     -0.30      0.00
   -5   15    1     -1.04      0.00
   -4   15    1      2.48      0.00
   -3   15    1     -1.22      0.00
   -2   15    1     -4.07      0.00
   -1   15    1      1.58      0.00
    0   15    1      3.68      0.00
    1   15    1      2.16      0.00
    2   15    1     -0.41      0.00
    3   15    1      0.17      0.00
    4   15    1      1.90      0.00
    5   15    1      0.23      0.00
    6   15    1      0.40      0.00
    7   15    1      1.16      0.00
    8   15    1     -1.38      0.00
    9   15    1      2.47      0.00
   10   15    1      3.07      0.00
   11   15    1      7.69      0.00
   12   15    1     -1.24      0.00
   13   15    1      0.93      0.00
   14   15    1     -1.68      0.00
   15   15    1     -3.75      0.00
   16   15    1      1.96      0.00
  -15   16    1     -1.35      0.00
  -14   16    1     -0.82      0.00
  -13   16    1     -1.13      0.00
  -12   16    1      2.62      0.00
  -11   16    1     -0.25      0.00
  -10   16    1     -1.88      0.00
   -9   16    1      6.55      0.00
   -8   16    1     -1.88      0.00
   -7   16    1     -0.96      0.00
   -6   16    1      1.40      0.00
   -5   16    1      3.92      0.00
   -4   16    1     -4.71      0.00
   -3   16    1      1.94      0.00
   -2   16    1     -1.57      0.00
   -1   16    1      2.34      0.00
    0   16    1      1.23      0.00
    1   16    1      2.02      0.00
    2   16    1     -0.52      0.00
    3   16    1     -1.59      0.00
    4   16    1      0.44      0.00
    5   16    1      0.72      0.00
    6   16    1     -1.02      0.00
    7   16    1      1.25      0.00
    8   16    1      1.82      0.00
    9   16    1      5.20      0.00
   10   16    1      0.30      0.00
   11   16    1     -0.02      0.00
   12   16    1     -7.36      0.00
   13   16    1     -4.00      0.00
   14   16    1     -2.32      0.00
   15   16    1     -2.60      0.00
  -11   17    1     -0.28      0.00
  -10   17    1      0.80      0.00
   -9   17    1     -3.82      0.00
   -8   17    1      3.28      0.00
   -7   17    1     -2.61      0.00
   -6   17    1     -1.93      0.00
   -5   17    1      3.59      0.00
   -4   17    1     -0.88      0.00
   -3   17    1     -1.56      0.00
   -2   17    1      1.85      0.00
   -1   17    1      1.73      0.00
    0   17    1     -1.46      0.00
    1   17    1     -2.58      0.00
    2   17    1     -0.31      0.00
    3   17    1     -0.65      0.00
    4   17    1     -0.23      0.00
    5   17    1     -1.84      0.00
    6   17    1      0.14      0.00
    7   17    1      0.84      0.00
    8   17    1      5.59      0.00
    9   17    1      2.04      0.00
   10   17    1     -3.09      0.00
   11   17    1     -4.45      0.00
   13   17    1     -4.08      0.00
  -11   18    1     -2.60      0.00
  -10   18    1      5.02      0.00
   -9   18    1     -8.47      0.00
   -8   18    1      0.47      0.00
   -7   18    1     -7.58      0.00
   -6   18    1     -0.18      0.00
   -5   18    1     -6.48      0.00
   -4   18    1      2.33      0.00
   -3   18    1     -0.21      0.00
   -2   18    1     -2.92      0.00
   -1   18    1      1.06      0.00
    0   18    1     -0.79      0.00
    1   18    1      0.39      0.00
    2   18    1      1.67      0.00
    3   18    1      4.00      0.00
    4   18    1      0.84      0.00
    5   18    1     -3.90      0.00
    6   18    1      2.59      0.00
    7   18    1     -4.64      0.00
    8   18    1     -0.68      0.00
    9   18    1     -8.66      0.00
   10   18    1     -4.53      0.00
   11   18    1     -8.02      0.00
  -10   19    1     -1.05      0.00
   -9   19    1      3.71      0.00
   -8   19    1     -7.96      0.00
   -7   19    1      3.70      0.00
   -6   19    1      0.90      0.00
   -5   19    1      2.37      0.00
   -4   19    1      0.46      0.00
   -3   19    1      0.18      0.00
   -2   19    1     -0.31      0.00
   -1   19    1     -4.20      0.00
    0   19    1      1.39      0.00
    1   19    1      5.37      0.00
    2   19    1      1.94      0.00
    3   19    1      0.05      0.00
    4   19    1      0.23      0.00
    5   19    1      1.76      0.00
    6   19    1     -1.53      0.00
    7   19    1      1.34      0.00
    8   19    1     -9.15      0.00
    9   19    1      0.11      0.00
   10   19    1     -3.31      0.00
   -7   20    1      7.92      0.00
   -6   20    1      4.78      0.00
   -5   20    1      5.84      0.00
   -4   20    1      0.14      0.00
   -3   20    1     -2.02      0.00
   -2   20    1      2.17      0.00
   -1   20    1      1.76      0.00
    0   20    1      2.84      0.00
    1   20    1      3.09      0.00
    2   20    1     -1.05      0.00
    3   20    1     -2.42      0.00
    4   20    1     -1.98      0.00
    5   20    1      1.96      0.00
    6   20    1     -3.39      0.00
    7   20    1      4.10      0.00
   -3   21    1      1.97      0.00
   -2   21    1     -0.63      0.00
   -1   21    1      6.77      0.00
    0   21    1      2.09      0.00
    1   21    1     -3.51      0.00
    2   21    1      1.16      0.00
    3   21    1     -4.58      0.00
  -22    0    2      0.95      0.00
  -20    0    2      0.29      0.00
  -18    0    2     -0.92      0.00
  -16    0    2      1.07      0.00
  -14    0    2      0.67      0.00
  -12    0    2      0.71      0.00
  -10    0    2     -0.68      0.00
   -8    0    2     -2.94      0.00
   -6    0    2      6.61      0.00
   -4    0    2     26.36      0.00
   -2    0    2     96.12      0.00
    2    0    2     21.42      0.00
    4    0    2     -4.86      0.00
    6    0    2     -3.78      0.00
    8    0    2     -4.53      0.00
   10    0    2     -3.60      0.00
   12    0    2      1.33      0.00
   14    0    2     -2.33      0.00
   16    0    2     -0.15      0.00
   18    0    2      2.80      0.00
   20    0    2      0.84      0.00
   22    0    2     -1.13      0.00
  -23    1    2     -2.11      0.00
  -22    1    2      2.94      0.00
  -21    1    2     -1.36      0.00
  -20    1    2     -2.39      0.00
  -19    1    2     -3.25      0.00
  -18    1    2     -2.23      0.00
  -17    1    2     -1.68      0.00
  -16    1    2     -2.94      0.00
  -15    1    2     -0.85      0.00
  -14    1    2      0.90      0.00
  -13    1    2      0.19      0.00
  -12    1    2     -1.38      0.00
  -11    1    2      1.05      0.00
  -10    1    2     -3.79      0.00
   -9    1    2      0.26      0.00
   -8    1    2      1.60      0.00
   -7    1    2     -0.83      0.00
   -6    1    2      6.27      0.00
   -5    1    2     -2.72      0.00
   -4    1    2      1.45      0.00
   -3    1    2     12.03      0.00
   -2    1    2     35.41      0.00
   -1    1    2     47.79      0.00
    0    1    2    -78.19      0.00
    1    1    2     22.77      0.00
    2    1    2   -132.79      0.00
    3    1    2     -7.43      0.00
    4    1    2    -18.52      0.00
    5    1    2     -7.60      0.00
    6    1    2     -8.97      0.00
    7    1    2     -2.57      0.00
    8    1    2     -6.00      0.00
    9    1    2     -0.65      0.00
   10    1    2     -3.32      0.00
   11    1    2      1.48      0.00
   12    1    2      1.06      0.00
   13    1    2      0.23      0.00
   14    1    2     -2.95      0.00
   15    1    2      0.05      0.00
   16    1    2      3.35      0.00
   17    1    2      1.24      0.00
   18    1    2     -0.99      0.00
   19    1    2      0.98      0.00
   20    1    2     -1.62      0.00
   21    1    2      3.69      0.00
   22    1    2      1.15      0.00
   23    1    2      2.21      0.00
  -23    2    2      3.23      0.00
  -22    2    2     -1.42      0.00
  -21    2    2      2.92      0.00
  -20    2    2     -0.20      0.00
  -19    2    2      0.21      0.00
  -18    2    2      1.35      0.00
  -17    2    2     -0.16      0.00
  -16    2    2      1.72      0.00
  -15    2    2      0.05      0.00
  -14    2    2      0.33      0.00
  -13    2    2      2.26      0.00
  -12    2    2     -2.65      0.00
  -11    2    2     -2.03      0.00
  -10    2    2     -2.83      0.00
   -9    2    2     -2.27      0.00
   -8    2    2     -2.19      0.00
   -7    2    2      1.97      0.00
   -6    2    2     -7.14      0.00
   -5    2    2      4.75      0.00
   -4    2    2    -13.46      0.00
   -3    2    2     13.80      0.00
   -2    2    2     -8.86      0.00
   -1    2    2     -4.82      0.00
    0    2    2   -108.20      0.00
    1    2    2    -51.98      0.00
    2    2    2      7.69      0.00
    3    2    2    -31.93      0.00
    4    2    2     16.04      0.00
    5    2    2      2.00      0.00
    6    2    2      2.93      0.00
    7    2    2      3.25      0.00
    8    2    2      0.67      0.00
    9    2    2      2.03      0.00
   10    2    2     -2.00      0.00
   11    2    2      1.90      0.00
   12    2    2     -1.79      0.00
   13    2    2      0.36      0.00
   14    2    2      3.79      0.00
   15    2    2      0.80      0.00
   16    2    2      2.16      0.00
   17    2    2      0.92      0.00
   18    2    2      1.55      0.00
   19    2    2     -1.34      0.00
   20    2    2      4.37      0.00
   21    2    2      0.73      0.00
   22    2    2      6.05      0.00
  -22    3    2     -3.34      0.00
  -21    3    2     -4.26      0.00
  -20    3    2     -1.86      0.00
  -19    3    2     -1.77      0.00
  -18    3    2     -1.80      0.00
  -17    3    2     -3.34      0.00
  -16    3    2     -2.58      0.00
  -15    3    2     -1.16      0.00
  -14    3    2     -2.02      0.00
  -13    3    2      0.11      0.00
  -12    3    2      1.56      0.00
  -11    3    2     -1.42      0.00
  -10    3    2      3.96      0.00
   -9    3    2      0.85      0.00
   -8    3    2      0.64      0.00
   -7    3    2     -0.78      0.00
   -6    3    2      2.72      0.00
   -5    3    2     -5.00      0.00
   -4    3    2      9.20      0.00
   -3    3    2      2.02      0.00
   -2    3    2      1.62      0.00
   -1    3    2    -23.33      0.00
    0    3    2     28.33      0.00
    1    3    2    -28.58      0.00
    2    3    2     55.20      0.00
    3    3    2     27.45      0.00
    4    3    2     12.48      0.00
    5    3    2     17.13      0.00
    6    3    2      6.73      0.00
    7    3    2      7.60      0.00
    8    3    2      4.10      0.00
    9    3    2     -2.14      0.00
   10    3    2      1.54      0.00
   11    3    2     -1.78      0.00
   12    3    2      1.57      0.00
   13    3    2      1.54      0.00
   14    3    2      2.72      0.00
   15    3    2     -0.81      0.00
   16    3    2      0.42      0.00
   17    3    2     -3.72      0.00
   18    3    2      0.25      0.00
   19    3    2     -0.53      0.00
   20    3    2      1.29      0.00
   21    3    2      0.75      0.00
   22    3    2      0.23      0.00
  -22    4    2     -2.23      0.00
  -21    4    2     -3.99      0.00
  -20    4    2     -1.41      0.00
  -19    4    2     -1.12      0.00
  -18    4    2     -1.46      0.00
  -17    4    2     -0.33      0.00
  -16    4    2     -1.95      0.00
  -15    4    2     -0.67      0.00
  -14    4    2      2.15      0.00
  -13    4    2     -1.52      0.00
  -12    4    2      0.87      0.00
  -11    4    2      5.52      0.00
  -10    4    2      3.18      0.00
   -9    4    2      4.23      0.00
   -8    4    2      1.27      0.00
   -7    4    2      3.05      0.00
   -6    4    2      8.25      0.00
   -5    4    2      0.80      0.00
   -4    4    2      9.64      0.00
   -3    4    2     -0.72      0.00
   -2    4    2     12.23      0.00
   -1    4    2      6.53      0.00
    0    4    2     26.67      0.00
    1    4    2     33.14      0.00
    2    4    2     -1.15      0.00
    3    4    2     31.16      0.00
    4    4    2     -1.10      0.00
    5    4    2      0.18      0.00
    6    4    2      2.95      0.00
    7    4    2     -7.01      0.00
    8    4    2     -1.90      0.00
    9    4    2     -1.65      0.00
   10    4    2     -0.82      0.00
   11    4    2     -1.33      0.00
   12    4    2      2.93      0.00
   13    4    2     -0.14      0.00
   14    4    2     -0.24      0.00
   15    4    2      1.34      0.00
   16    4    2     -0.58      0.00
   17    4    2     -0.92      0.00
   18    4    2     -0.52      0.00
   19    4    2     -0.50      0.00
   20    4    2      0.80      0.00
   21    4    2     -0.45      0.00
   22    4    2     -2.42      0.00
  -22    5    2     -0.14      0.00
  -21    5    2     -0.44      0.00
  -20    5    2     -0.25      0.00
  -19    5    2     -0.05      0.00
  -18    5    2     -0.06      0.00
  -17    5    2      2.25      0.00
  -16    5    2      0.06      0.00
  -15    5    2      2.26      0.00
  -14    5    2     -2.66      0.00
  -13    5    2      1.65      0.00
  -12    5    2     -1.85      0.00
  -11    5    2      1.38      0.00
  -10    5    2     -0.44      0.00
   -9    5    2     -2.42      0.00
   -8    5    2     -2.57      0.00
   -7    5    2      1.63      0.00
   -6    5    2     -0.57      0.00
   -5    5    2      3.84      0.00
   -4    5    2     -6.47      0.00
   -3    5    2      5.14      0.00
   -2    5    2     -6.14      0.00
   -1    5    2     16.46      0.00
    0    5    2     -9.73      0.00
    1    5    2      9.10      0.00
    2    5    2    -13.18      0.00
    3    5    2    -15.99      0.00
    4    5    2     -3.81      0.00
    5    5    2    -15.59      0.00
    6    5    2     -6.77      0.00
    7    5    2     -2.39      0.00
    8    5    2     -4.84      0.00
    9    5    2     -0.54      0.00
   10    5    2      1.31      0.00
   11    5    2      1.93      0.00
   12    5    2     -5.00      0.00
   13    5    2      1.22      0.00
   14    5    2     -1.77      0.00
   15    5    2      0.83      0.00
   16    5    2      1.23      0.00
   17    5    2     -0.81      0.00
   18    5    2      0.52      0.00
   19    5    2     -0.06      0.00
   20    5    2     -0.43      0.00
   21    5    2      0.03      0.00
   22    5    2     -0.72      0.00
  -22    6    2      0.95      0.00
  -21    6    2      0.93      0.00
  -20    6    2     -1.21      0.00
  -19    6    2      0.91      0.00
  -18    6    2      0.82      0.00
  -17    6    2     -0.51      0.00
  -16    6    2      1.50      0.00
  -15    6    2     -3.08      0.00
  -14    6    2     -1.51      0.00
  -13    6    2     -2.38      0.00
  -12    6    2      2.56      0.00
  -11    6    2     -1.97      0.00
  -10    6    2     -3.47      0.00
   -9    6    2     -2.58      0.00
   -8    6    2     -1.24      0.00
   -7    6    2     -0.80      0.00
   -6    6    2     -6.86      0.00
   -5    6    2     -3.73      0.00
   -4    6    2     -8.06      0.00
   -3    6    2     -2.61      0.00
   -2    6    2     -1.79      0.00
   -1    6    2     -8.90      0.00
    0    6    2     -6.38      0.00
    1    6    2    -21.27      0.00
    2    6    2     -2.03      0.00
    3    6    2    -20.66      0.00
    4    6    2     -3.35      0.00
    5    6    2     -1.60      0.00
    6    6    2     -1.06      0.00
    7    6    2     -0.55      0.00
    8    6    2      4.40      0.00
    9    6    2      2.83      0.00
   10    6    2      1.34      0.00
   11    6    2      2.35      0.00
   12    6    2     -0.83      0.00
   13    6    2     -0.08      0.00
   14    6    2      3.62      0.00
   15    6    2     -2.45      0.00
   16    6    2     -1.40      0.00
   17    6    2      2.79      0.00
   18    6    2     -2.43      0.00
   19    6    2      0.82      0.00
   20    6    2     -1.80      0.00
   21    6    2      0.27      0.00
   22    6    2      0.68      0.00
  -21    7    2     -0.83      0.00
  -20    7    2      2.94      0.00
  -19    7    2     -1.55      0.00
  -18    7    2      2.74      0.00
  -17    7    2     -0.69      0.00
  -16    7    2     -1.59      0.00
  -15    7    2     -1.90      0.00
  -14    7    2      2.33      0.00
  -13    7    2      1.41      0.00
  -12    7    2      1.42      0.00
  -11    7    2      0.29      0.00
  -10    7    2      1.82      0.00
   -9    7    2      0.98      0.00
   -8    7    2      3.85      0.00
   -7    7    2     -2.79      0.00
   -6    7    2     -0.34      0.00
   -5    7    2     -9.02      0.00
   -4    7    2      4.75      0.00
   -3    7    2     -5.90      0.00
   -2    7    2      5.50      0.00
   -1    7    2     -8.76      0.00
    0    7    2      3.53      0.00
    1    7    2     -5.41      0.00
    2    7    2      2.96      0.00
    3    7    2      8.45      0.00
    4    7    2      2.14      0.00
    5    7    2      9.52      0.00
    6    7    2      7.62      0.00
    7    7    2      5.04      0.00
    8    7    2      1.23      0.00
    9    7    2      5.03      0.00
   10    7    2      1.88      0.00
   11    7    2      1.17      0.00
   12    7    2      3.70      0.00
   13    7    2      2.14      0.00
   14    7    2      0.31      0.00
   15    7    2      1.62      0.00
   16    7    2     -3.01      0.00
   17    7    2     -1.32      0.00
   18    7    2      1.62      0.00
   19    7    2     -2.52      0.00
   20    7    2     -0.69      0.00
   21    7    2     -1.66      0.00
  -21    8    2      0.75      0.00
  -20    8    2      0.78      0.00
  -19    8    2      3.86      0.00
  -18    8    2     -0.43      0.00
  -17    8    2     -1.62      0.00
  -16    8    2     -1.02      0.00
  -15    8    2      0.15      0.00
  -14    8    2      1.24      0.00
  -13    8    2      0.03      0.00
  -12    8    2     -1.07      0.00
  -11    8    2      0.86      0.00
  -10    8    2      0.73      0.00
   -9    8    2      1.33      0.00
   -8    8    2      0.96      0.00
   -7    8    2     -1.32      0.00
   -6    8    2     -0.40      0.00
   -5    8    2      1.78      0.00
   -4    8    2      1.36      0.00
   -3    8    2      9.09      0.00
   -2    8    2     -1.24      0.00
   -1    8    2      9.38      0.00
    0    8    2      0.36      0.00
    1    8    2     13.62      0.00
    2    8    2     -3.12      0.00
    3    8    2     11.82      0.00
    4    8    2      4.80      0.00
    5    8    2      7.15      0.00
    6    8    2      0.58      0.00
    7    8    2      2.55      0.00
    8    8    2     -0.35      0.00
    9    8    2     -0.74      0.00
   10    8    2     -1.30      0.00
   11    8    2     -0.54      0.00
   12    8    2      0.81      0.00
   13    8    2      1.80      0.00
   14    8    2     -2.28      0.00
   15    8    2     -0.18      0.00
   16    8    2     -1.91      0.00
   17    8    2     -1.62      0.00
   18    8    2     -1.82      0.00
   19    8    2     -2.83      0.00
   20    8    2     -2.41      0.00
   21    8    2     -1.33      0.00
  -20    9    2     -2.41      0.00
  -19    9    2      0.93      0.00
  -18    9    2      0.69      0.00
  -17    9    2     -0.53      0.00
  -16    9    2      0.83      0.00
  -15    9    2      0.97      0.00
  -14    9    2     -0.11      0.00
  -13    9    2      2.12      0.00
  -12    9    2      0.46      0.00
  -11    9    2      1.15      0.00
  -10    9    2     -1.79      0.00
   -9    9    2     -1.33      0.00
   -8    9    2     -7.05      0.00
   -7    9    2      0.70      0.00
   -6    9    2     -4.20      0.00
   -5    9    2      3.60      0.00
   -4    9    2     -0.87      0.00
   -3    9    2      4.99      0.00
   -2    9    2      2.82      0.00
   -1    9    2      3.41      0.00
    0    9    2     -0.91      0.00
    1    9    2      1.54      0.00
    2    9    2      1.76      0.00
    3    9    2     -2.89      0.00
    4    9    2      3.91      0.00
    5    9    2     -3.80      0.00
    6    9    2     -1.55      0.00
    7    9    2     -4.49      0.00
    8    9    2     -1.60      0.00
    9    9    2     -2.81      0.00
   10    9    2     -2.43      0.00
   11    9    2     -2.28      0.00
   12    9    2     -2.61      0.00
   13    9    2     -0.35      0.00
   14    9    2     -2.71      0.00
   15    9    2     -1.39      0.00
   16    9    2     -0.32      0.00
   17    9    2     -0.43      0.00
   18    9    2     -3.88      0.00
   19    9    2     -1.18      0.00
   20    9    2      0.65      0.00
  -20   10    2      2.23      0.00
  -19   10    2     -3.90      0.00
  -18   10    2      1.97      0.00
  -17   10    2      0.00      0.00
  -16   10    2      1.82      0.00
  -15   10    2     -2.86      0.00
  -14   10    2      3.09      0.00
  -13   10    2      0.64      0.00
  -12   10    2      3.37      0.00
  -11   10    2     -2.67      0.00
  -10   10    2     -3.59      0.00
   -9   10    2     -3.30      0.00
   -8   10    2     -1.84      0.00
   -7   10    2     -0.58      0.00
   -6   10    2      2.77      0.00
   -5   10    2     -0.19      0.00
   -4   10    2      2.63      0.00
   -3   10    2     -2.92      0.00
   -2   10    2      2.02      0.00
   -1   10    2     -4.07      0.00
    0   10    2      1.33      0.00
    1   10    2     -6.44      0.00
    2   10    2      4.91      0.00
    3   10    2     -5.21      0.00
    4   10    2     -0.43      0.00
    5   10    2     -4.54      0.00
    6   10    2     -1.14      0.00
    7   10    2     -4.61      0.00
    8   10    2      0.38      0.00
    9   10    2     -0.12      0.00
   10   10    2      0.53      0.00
   11   10    2     -1.03      0.00
   12   10    2      0.02      0.00
   13   10    2      0.24      0.00
   14   10    2      2.45      0.00
   15   10    2     -0.92      0.00
   16   10    2      0.64      0.00
   17   10    2     -2.28      0.00
   18   10    2     -2.48      0.00
   19   10    2     -0.23      0.00
   20   10    2      1.92      0.00
  -19   11    2      2.02      0.00
  -18   11    2     -1.07      0.00
  -17   11    2     -0.57      0.00
  -16   11    2     -2.33      0.00
  -15   11    2      0.98      0.00
  -14   11    2      1.90      0.00
  -13   11    2      0.19      0.00
  -12   11    2     -3.44      0.00
  -11   11    2     -5.02      0.00
  -10   11    2     -0.58      0.00
   -9   11    2     -1.98      0.00
   -8   11    2      4.56      0.00
   -7   11    2      2.58      0.00
   -6   11    2      2.56      0.00
   -5   11    2     -0.41      0.00
   -4   11    2     -2.39      0.00
   -3   11    2     -1.89      0.00
   -2   11    2     -2.47      0.00
   -1   11    2     -0.34      0.00
    0   11    2      2.22      0.00
    1   11    2     -0.48      0.00
    2   11    2      0.30      0.00
    3   11    2     -1.53      0.00
    4   11    2     -2.47      0.00
    5   11    2     -1.58      0.00
    6   11    2     -0.70      0.00
    7   11    2      4.03      0.00
    8   11    2      1.83      0.00
    9   11    2      2.73      0.00
   10   11    2      2.81      0.00
   11   11    2      1.40      0.00
   12   11    2      2.74      0.00
   13   11    2      4.50      0.00
   14   11    2      0.73      0.00
   15   11    2      1.33      0.00
   16   11    2     -3.74      0.00
   17   11    2     -1.70      0.00
   18   11    2      1.10      0.00
   19   11    2      1.53      0.00
  -19   12    2     -0.39      0.00
  -18   12    2     -5.14      0.00
  -17   12    2     -1.94      0.00
  -16   12    2     -3.84      0.00
  -15   12    2      4.22      0.00
  -14   12    2     -0.23      0.00
  -13   12    2     -0.80      0.00
  -12   12    2     -5.98      0.00
  -11   12    2     -1.41      0.00
  -10   12    2     -2.50      0.00
   -9   12    2      7.17      0.00
   -8   12    2      0.10      0.00
   -7   12    2      1.87      0.00
   -6   12    2     -3.09      0.00
   -5   12    2      0.66      0.00
   -4   12    2     -3.24      0.00
   -3   12    2      2.39      0.00
   -2   12    2      1.53      0.00
   -1   12    2      3.11      0.00
    0   12    2      3.17      0.00
    1   12    2      1.14      0.00
    2   12    2     -3.27      0.00
    3   12    2     -1.16      0.00
    4   12    2     -0.85      0.00
    5   12    2      2.19      0.00
    6   12    2      1.30      0.00
    7   12    2      6.13      0.00
    8   12    2      2.85      0.00
    9   12    2      0.46      0.00
   10   12    2     -4.26      0.00
   11   12    2      5.05      0.00
   12   12    2     -2.25      0.00
   13   12    2      0.41      0.00
   14   12    2     -0.64      0.00
   15   12    2     -3.49      0.00
   16   12    2     -2.00      0.00
   17   12    2      1.55      0.00
   18   12    2      0.96      0.00
   19   12    2      3.13      0.00
  -18   13    2     -0.83      0.00
  -17   13    2      1.08      0.00
  -16   13    2      6.98      0.00
  -15   13    2      3.27      0.00
  -14   13    2     -1.02      0.00
  -13   13    2      0.93      0.00
  -12   13    2     -1.17      0.00
  -11   13    2      0.73      0.00
  -10   13    2     -0.02      0.00
   -9   13    2      1.40      0.00
   -8   13    2      0.77      0.00
   -7   13    2     -2.33      0.00
   -6   13    2     -4.07      0.00
   -5   13    2     -1.18      0.00
   -4   13    2     -0.62      0.00
   -3   13    2      1.63      0.00
   -2   13    2      0.40      0.00
   -1   13    2      1.12      0.00
    0   13    2     -1.34      0.00
    1   13    2     -1.86      0.00
    2   13    2     -2.01      0.00
    3   13    2     -0.14      0.00
    4   13    2      3.89      0.00
    5   13    2      4.13      0.00
    6   13    2      4.69      0.00
    7   13    2     -1.36      0.00
    8   13    2      0.88      0.00
    9   13    2     -0.62      0.00
   10   13    2     -2.69      0.00
   11   13    2     -5.42      0.00
   12   13    2      2.31      0.00
   13   13    2     -5.51      0.00
   14   13    2     -0.58      0.00
   15   13    2      2.57      0.00
   16   13    2     -0.04      0.00
   17   13    2      4.07      0.00
   18   13    2      1.88      0.00
  -17   14    2     -0.85      0.00
  -16   14    2      4.28      0.00
  -15   14    2     -4.35      0.00
  -14   14    2      2.45      0.00
  -13   14    2     -3.51      0.00
  -12   14    2      2.98      0.00
  -11   14    2     -1.43      0.00
  -10   14    2      2.01      0.00
   -9   14    2     -2.61      0.00
   -8   14    2      3.89      0.00
   -7   14    2     -2.71      0.00
   -6   14    2     -0.26      0.00
   -5   14    2     -0.82      0.00
   -4   14    2      2.82      0.00
   -3   14    2     -4.90      0.00
   -2   14    2      4.14      0.00
   -1   14    2     -2.86      0.00
    0   14    2     -1.68      0.00
    1   14    2     -5.05      0.00
    2   14    2     -0.80      0.00
    3   14    2      0.91      0.00
    4   14    2      1.81      0.00
    5   14    2      0.85      0.00
    6   14    2      3.09      0.00
    7   14    2     -1.68      0.00
    8   14    2      1.87      0.00
    9   14    2     -1.09      0.00
   10   14    2      4.54      0.00
   11   14    2     -4.03      0.00
   12   14    2     -2.36      0.00
   13   14    2      4.82      0.00
   14   14    2     -1.63      0.00
   15   14    2      6.06      0.00
   16   14    2      1.80      0.00
   17   14    2      1.61      0.00
  -16   15    2     -4.19      0.00
  -15   15    2      0.29      0.00
  -14   15    2      3.36      0.00
  -13   15    2      1.54      0.00
  -12   15    2     -0.72      0.00
  -11   15    2     -2.28      0.00
  -10   15    2      3.00      0.00
   -9   15    2     -0.22      0.00
   -8   15    2     -3.61      0.00
   -7   15    2      2.40      0.00
   -6   15    2      0.32      0.00
   -5   15    2     -2.75      0.00
   -4   15    2      1.12      0.00
   -3   15    2      1.65      0.00
   -2   15    2     -2.53      0.00
   -1   15    2      1.43      0.00
    0   15    2     -3.56      0.00
    1   15    2     -1.64      0.00
    2   15    2     -0.44      0.00
    3   15    2     -0.06      0.00
    4   15    2      3.06      0.00
    5   15    2      0.78      0.00
    6   15    2      0.30      0.00
    7   15    2      1.82      0.00
    8   15    2     -0.84      0.00
    9   15    2     -0.48      0.00
   10   15    2     -3.57      0.00
   11   15    2      0.20      0.00
   12   15    2     -3.72      0.00
   13   15    2      3.41      0.00
   14   15    2     -0.53      0.00
   15   15    2     -1.01      0.00
   16   15    2      1.13      0.00
  -15   16    2      2.90      0.00
  -14   16    2     -0.62      0.00
  -13   16    2     -1.07      0.00
  -12   16    2     -0.17      0.00
  -11   16    2      0.46      0.00
  -10   16    2     -0.95      0.00
   -9   16    2      2.63      0.00
   -8   16    2     -1.24      0.00
   -7   16    2      0.88      0.00
   -6   16    2     -1.81      0.00
   -5   16    2      0.86      0.00
   -4   16    2     -5.44      0.00
   -3   16    2      5.22      0.00
   -2   16    2     -1.55      0.00
   -1   16    2     -2.21      0.00
    0   16    2     -0.93      0.00
    1   16    2      1.56      0.00
    2   16    2      1.90      0.00
    3   16    2      4.15      0.00
    4   16    2      1.80      0.00
    5   16    2      1.19      0.00
    6   16    2      0.80      0.00
    7   16    2      0.53      0.00
    8   16    2      0.14      0.00
    9   16    2     -1.12      0.00
   10   16    2     -1.91      0.00
   11   16    2      7.02      0.00
   12   16    2      4.01      0.00
   13   16    2      5.84      0.00
   14   16    2      5.16      0.00
   15   16    2      0.53      0.00
  -11   17    2      1.50      0.00
  -10   17    2      0.83      0.00
   -9   17    2     -0.64      0.00
   -8   17    2      4.51      0.00
   -7   17    2     -2.61      0.00
   -6   17    2     -2.98      0.00
   -5   17    2     -1.42      0.00
   -4   17    2      1.35      0.00
   -3   17    2     -0.27      0.00
   -2   17    2      1.83      0.00
   -1   17    2      0.46      0.00
    0   17    2      0.92      0.00
    1   17    2      2.91      0.00
    2   17    2      4.00      0.00
    3   17    2      0.60      0.00
    4   17    2     -0.99      0.00
    5   17    2     -2.00      0.00
    6   17    2      1.39      0.00
    7   17    2     -1.59      0.00
    8   17    2     -0.79      0.00
    9   17    2      1.03      0.00
   10   17    2      2.65      0.00
   11   17    2      5.39      0.00
   12   17    2      7.77      0.00
   13   17    2      0.59      0.00
  -11   18    2     -2.07      0.00
  -10   18    2      4.11      0.00
   -9   18    2     -4.94      0.00
   -8   18    2      7.75      0.00
   -7   18    2     -3.12      0.00
   -6   18    2      2.80      0.00
   -5   18    2     -1.71      0.00
   -4   18    2      3.92      0.00
   -3   18    2      1.51      0.00
   -2   18    2     -0.66      0.00
   -1   18    2      2.72      0.00
    0   18    2      1.98      0.00
    1   18    2      1.20      0.00
    2   18    2     -4.03      0.00
    3   18    2     -3.61      0.00
    4   18    2      0.02      0.00
    5   18    2      0.30      0.00
    6   18    2      1.65      0.00
    7   18    2      0.20      0.00
    8   18    2      5.90      0.00
    9   18    2      3.60      0.00
   10   18    2      9.34      0.00
   11   18    2      1.67      0.00
  -10   19    2     -1.92      0.00
   -9   19    2      5.31      0.00
   -8   19    2     -7.42      0.00
   -7   19    2      3.81      0.00
   -6   19    2     -5.22      0.00
   -5   19    2     -2.83      0.00
   -4   19    2     -1.01      0.00
   -3   19    2      0.31      0.00
   -2   19    2      1.30      0.00
   -1   19    2     -0.31      0.00
    0   19    2      0.24      0.00
    1   19    2     -2.19      0.00
    2   19    2     -3.01      0.00
    3   19    2     -1.02      0.00
    4   19    2      2.22      0.00
    5   19    2      2.45      0.00
    6   19    2      0.42      0.00
    7   19    2      4.90      0.00
    8   19    2     -2.53      0.00
    9   19    2      8.70      0.00
   10   19    2      0.51      0.00
   -7   20    2     -4.25      0.00
   -6   20    2     -7.16      0.00
   -5   20    2      0.35      0.00
   -4   20    2     -2.49      0.00
   -3   20    2     -0.50      0.00
   -2   20    2      2.13      0.00
   -1   20    2     -3.45      0.00
    0   20    2     -4.07      0.00
    1   20    2     -0.54      0.00
    2   20    2      1.67      0.00
    3   20    2      4.77      0.00
    4   20    2      1.50      0.00
    5   20    2      3.09      0.00
    6   20    2     -0.52      0.00
    7   20    2      1.37      0.00
   -3   21    2      1.89      0.00
   -2   21    2     -4.78      0.00
   -1   21    2      1.01      0.00
    0   21    2     -2.86      0.00
    1   21    2     -0.28      0.00
    2   21    2      6.56      0.00
    3   21    2     -0.74      0.00
  -23    0    3      1.22      0.00
  -21    0    3     -2.73      0.00
  -19    0    3      3.18      0.00
  -17    0    3      0.27      0.00
  -15    0    3     -0.08      0.00
  -13    0    3      0.49      0.00
  -11    0    3      4.73      0.00
   -9    0    3      9.10      0.00
   -7    0    3      3.83      0.00
   -5    0    3     -7.71      0.00
   -3    0    3    -25.28      0.00
   -1    0    3    -91.22      0.00
    1    0    3    -66.75      0.00
    3    0    3     26.25      0.00
    5    0    3      8.26      0.00
    7    0    3      4.39      0.00
    9    0    3      4.26      0.00
   11    0    3      1.36      0.00
   13    0    3     -3.96      0.00
   15    0    3      4.84      0.00
   17    0    3     -3.71      0.00
   19    0    3     -1.53      0.00
   21    0    3      4.47      0.00
  -23    1    3     -2.72      0.00
  -22    1    3      3.26      0.00
  -21    1    3      0.07      0.00
  -20    1    3      1.67      0.00
  -19    1    3      1.39      0.00
  -18    1    3      3.64      0.00
  -17    1    3      1.17      0.00
  -16    1    3      1.30      0.00
  -15    1    3      1.55      0.00
  -14    1    3      1.30      0.00
  -13    1    3      0.95      0.00
  -12    1    3      0.35      0.00
  -11    1    3      4.72      0.00
  -10    1    3      1.96      0.00
   -9    1    3      5.54      0.00
   -8    1    3      1.83      0.00
   -7    1    3     -0.83      0.00
   -6    1    3      2.05      0.00
   -5    1    3     -2.98      0.00
   -4    1    3     -3.10      0.00
   -3    1    3      6.87      0.00
   -2    1    3     -9.79      0.00
   -1    1    3     -4.75      0.00
    0    1    3     -5.25      0.00
    1    1    3    115.98      0.00
    2    1    3     -0.82      0.00
    3    1    3     38.91      0.00
    4    1    3     11.59      0.00
    5    1    3      2.33      0.00
    6    1    3      3.28      0.00
    7    1    3      3.20      0.00
    8    1    3      2.61      0.00
    9    1    3      4.84      0.00
   10    1    3      0.26      0.00
   11    1    3     -0.96      0.00
   12    1    3     -1.35      0.00
   13    1    3      2.00      0.00
   14    1    3     -0.39      0.00
   15    1    3     -1.27      0.00
   16    1    3     -0.58      0.00
   17    1    3     -1.79      0.00
   18    1    3     -2.63      0.00
   19    1    3      1.11      0.00
   20    1    3     -0.98      0.00
   21    1    3      1.55      0.00
   22    1    3      0.07      0.00
  -22    2    3     -5.40      0.00
  -21    2    3      1.94      0.00
  -20    2    3     -1.24      0.00
  -19    2    3     -2.56      0.00
  -18    2    3     -0.85      0.00
  -17    2    3     -1.35      0.00
  -16    2    3      1.26      0.00
  -15    2    3     -0.78      0.00
  -14    2    3     -0.38      0.00
  -13    2    3      2.91      0.00
  -12    2    3     -0.56      0.00
  -11    2    3      0.81      0.00
  -10    2    3      3.74      0.00
   -9    2    3     -0.28      0.00
   -8    2    3      0.63      0.00
   -7    2    3      2.53      0.00
   -6    2    3     -2.43      0.00
   -5    2    3      6.30      0.00
   -4    2    3      0.11      0.00
   -3    2    3     -6.74      0.00
   -2    2    3      1.05      0.00
   -1    2    3     41.91      0.00
    0    2    3     21.96      0.00
    1    2    3     29.27      0.00
    2    2    3     38.94      0.00
    3    2    3    -34.19      0.00
    4    2    3      3.27      0.00
    5    2    3     -9.67      0.00
    6    2    3     -4.12      0.00
    7    2    3     -1.31      0.00
    8    2    3     -4.22      0.00
    9    2    3      3.04      0.00
   10    2    3     -1.69      0.00
   11    2    3      1.59      0.00
   12    2    3     -0.31      0.00
   13    2    3      1.14      0.00
   14    2    3     -1.06      0.00
   15    2    3     -4.33      0.00
   16    2    3     -1.95      0.00
   17    2    3     -0.79      0.00
   18    2    3      1.00      0.00
   19    2    3     -2.52      0.00
   20    2    3      0.24      0.00
   21    2    3     -4.57      0.00
   22    2    3      0.71      0.00
  -22    3    3     -0.55      0.00
  -21    3    3      2.14      0.00
  -20    3    3      1.92      0.00
  -19    3    3      2.78      0.00
  -18    3    3      2.13      0.00
  -17    3    3      3.31      0.00
  -16    3    3      2.92      0.00
  -15    3    3      3.34      0.00
  -14    3    3      1.44      0.00
  -13    3    3     -0.85      0.00
  -12    3    3      3.43      0.00
  -11    3    3     -3.74      0.00
  -10    3    3     -3.24      0.00
   -9    3    3     -5.45      0.00
   -8    3    3     -0.66      0.00
   -7    3    3     -1.80      0.00
   -6    3    3      4.82      0.00
   -5    3    3     -4.96      0.00
   -4    3    3      1.24      0.00
   -3    3    3    -15.35      0.00
   -2    3    3      0.55      0.00
   -1    3    3     -0.52      0.00
    0    3    3     21.59      0.00
    1    3    3    -48.13      0.00
    2    3    3     -8.67      0.00
    3    3    3    -19.00      0.00
    4    3    3    -22.47      0.00
    5    3    3     -3.05      0.00
    6    3    3    -11.62      0.00
    7    3    3     -3.32      0.00
    8    3    3      0.85      0.00
    9    3    3     -2.63      0.00
   10    3    3      0.77      0.00
   11    3    3      1.79      0.00
   12    3    3      0.13      0.00
   13    3    3     -2.75      0.00
   14    3    3     -0.19      0.00
   15    3    3     -0.31      0.00
   16    3    3      2.05      0.00
   17    3    3     -0.79      0.00
   18    3    3      3.42      0.00
   19    3    3      1.27      0.00
   20    3    3     -1.01      0.00
   21    3    3     -1.99      0.00
   22    3    3     -0.01      0.00
  -22    4    3      3.69      0.00
  -21    4    3     -1.01      0.00
  -20    4    3      1.98      0.00
  -19    4    3      1.59      0.00
  -18    4    3      1.98      0.00
  -17    4    3      2.22      0.00
  -16    4    3     -1.32      0.00
  -15    4    3      0.06      0.00
  -14    4    3     -0.10      0.00
  -13    4    3      0.22      0.00
  -12    4    3     -1.22      0.00
  -11    4    3      0.47      0.00
  -10    4    3     -7.12      0.00
   -9    4    3     -2.18      0.00
   -8    4    3     -2.80      0.00
   -7    4    3     -3.42      0.00
   -6    4    3     -1.02      0.00
   -5    4    3     -3.90      0.00
   -4    4    3     -7.74      0.00
   -3    4    3     -5.81      0.00
   -2    4    3     -4.22      0.00
   -1    4    3     -1.06      0.00
    0    4    3    -14.96      0.00
    1    4    3     -1.30      0.00
    2    4    3    -31.04      0.00
    3    4    3     13.79      0.00
    4    4    3     -5.40      0.00
    5    4    3      5.12      0.00
    6    4    3      7.06      0.00
    7    4    3     -0.42      0.00
    8    4    3      4.38      0.00
    9    4    3      2.47      0.00
   10    4    3      1.60      0.00
   11    4    3     -3.34      0.00
   12    4    3     -1.00      0.00
   13    4    3     -1.03      0.00
   14    4    3      0.00      0.00
   15    4    3      0.20      0.00
   16    4    3     -0.72      0.00
   17    4    3      0.23      0.00
   18    4    3      0.54      0.00
   19    4    3     -0.61      0.00
   20    4    3      0.99      0.00
   21    4    3      0.95      0.00
   22    4    3      0.14      0.00
  -22    5    3      1.41      0.00
  -21    5    3     -1.69      0.00
  -20    5    3     -0.39      0.00
  -19    5    3      0.94      0.00
  -18    5    3     -2.01      0.00
  -17    5    3      0.02      0.00
  -16    5    3     -2.93      0.00
  -15    5    3     -1.59      0.00
  -14    5    3     -1.87      0.00
  -13    5    3      4.12      0.00
  -12    5    3     -1.57      0.00
  -11    5    3      0.07      0.00
  -10    5    3      1.98      0.00
   -9    5    3      5.11      0.00
   -8    5    3      0.69      0.00
   -7    5    3      1.41      0.00
   -6    5    3     -4.03      0.00
   -5    5    3      6.93      0.00
   -4    5    3     -1.36      0.00
   -3    5    3      7.96      0.00
   -2    5    3     -1.69      0.00
   -1    5    3      7.06      0.00
    0    5    3     -1.25      0.00
    1    5    3     12.67      0.00
    2    5    3      9.93      0.00
    3    5    3      8.10      0.00
    4    5    3     23.66      0.00
    5    5    3     -0.02      0.00
    6    5    3      8.35      0.00
    7    5    3      5.40      0.00
    8    5    3     -0.97      0.00
    9    5    3     -0.85      0.00
   10    5    3     -1.97      0.00
   11    5    3     -0.83      0.00
   12    5    3     -1.71      0.00
   13    5    3      3.74      0.00
   14    5    3     -1.73      0.00
   15    5    3     -0.20      0.00
   16    5    3      1.08      0.00
   17    5    3     -1.23      0.00
   18    5    3     -0.67      0.00
   19    5    3     -0.62      0.00
   20    5    3     -0.11      0.00
   21    5    3      2.42      0.00
   22    5    3      0.24      0.00
  -22    6    3      0.37      0.00
  -21    6    3      1.77      0.00
  -20    6    3     -0.77      0.00
  -19    6    3     -1.11      0.00
  -18    6    3      0.83      0.00
  -17    6    3     -2.38      0.00
  -16    6    3      3.02      0.00
  -15    6    3      1.44      0.00
  -14    6    3      3.82      0.00
  -13    6    3     -1.65      0.00
  -12    6    3      1.83      0.00
  -11    6    3     -0.01      0.00
  -10    6    3      5.10      0.00
   -9    6    3      1.05      0.00
   -8    6    3      1.23      0.00
   -7    6    3     -1.30      0.00
   -6    6    3      4.60      0.00
   -5    6    3      4.93      0.00
   -4    6    3     11.13      0.00
   -3    6    3      3.27      0.00
   -2    6    3      8.21      0.00
   -1    6    3      1.00      0.00
    0    6    3     15.81      0.00
    1    6    3      2.25      0.00
    2    6    3     20.93      0.00
    3    6    3     -3.18      0.00
    4    6    3      3.16      0.00
    5    6    3      0.99      0.00
    6    6    3     -4.03      0.00
    7    6    3     -4.56      0.00
    8    6    3     -2.09      0.00
    9    6    3     -4.35      0.00
   10    6    3     -4.57      0.00
   11    6    3      0.72      0.00
   12    6    3     -1.37      0.00
   13    6    3     -3.30      0.00
   14    6    3      1.52      0.00
   15    6    3     -1.83      0.00
   16    6    3      0.10      0.00
   17    6    3      3.00      0.00
   18    6    3     -1.99      0.00
   19    6    3      1.89      0.00
   20    6    3     -0.56      0.00
   21    6    3      0.48      0.00
   22    6    3      1.93      0.00
  -21    7    3      0.28      0.00
  -20    7    3      1.73      0.00
  -19    7    3     -3.24      0.00
  -18    7    3      0.12      0.00
  -17    7    3      0.16      0.00
  -16    7    3      3.33      0.00
  -15    7    3      0.93      0.00
  -14    7    3     -1.06      0.00
  -13    7    3     -2.57      0.00
  -12    7    3      1.03      0.00
  -11    7    3     -0.68      0.00
  -10    7    3     -1.39      0.00
   -9    7    3     -3.85      0.00
   -8    7    3     -3.44      0.00
   -7    7    3     -2.96      0.00
   -6    7    3      3.62      0.00
   -5    7    3     -0.88      0.00
   -4    7    3      3.72      0.00
   -3    7    3     -3.86      0.00
   -2    7    3     -0.86      0.00
   -1    7    3     -2.16      0.00
    0    7    3      0.77      0.00
    1    7    3     -5.75      0.00
    2    7    3     -8.60      0.00
    3    7    3     -4.36      0.00
    4    7    3    -15.14      0.00
    5    7    3     -6.30      0.00
    6    7    3     -7.84      0.00
    7    7    3     -2.02      0.00
    8    7    3     -4.87      0.00
    9    7    3     -0.65      0.00
   10    7    3     -0.59      0.00
   11    7    3      0.07      0.00
   12    7    3     -1.97      0.00
   13    7    3     -4.15      0.00
   14    7    3     -1.65      0.00
   15    7    3      3.06      0.00
   16    7    3     -1.13      0.00
   17    7    3      0.87      0.00
   18    7    3      3.29      0.00
   19    7    3     -0.48      0.00
   20    7    3      2.68      0.00
   21    7    3     -0.75      0.00
  -21    8    3     -2.28      0.00
  -20    8    3     -2.59      0.00
  -19    8    3      1.33      0.00
  -18    8    3     -1.64      0.00
  -17    8    3      2.25      0.00
  -16    8    3      0.34      0.00
  -15    8    3     -1.42      0.00
  -14    8    3     -1.23      0.00
  -13    8    3      2.16      0.00
  -12    8    3     -1.40      0.00
  -11    8    3      2.59      0.00
  -10    8    3     -3.71      0.00
   -9    8    3     -1.48      0.00
   -8    8    3      0.04      0.00
   -7    8    3      2.66      0.00
   -6    8    3     -1.62      0.00
   -5    8    3      0.73      0.00
   -4    8    3     -7.58      0.00
   -3    8    3     -0.41      0.00
   -2    8    3     -9.38      0.00
   -1    8    3     -3.17      0.00
    0    8    3    -10.54      0.00
    1    8    3      1.68      0.00
    2    8    3    -13.40      0.00
    3    8    3     -0.24      0.00
    4    8    3     -7.67      0.00
    5    8    3     -3.36      0.00
    6    8    3     -0.71      0.00
    7    8    3      1.96      0.00
    8    8    3      1.88      0.00
    9    8    3      3.71      0.00
   10    8    3      3.07      0.00
   11    8    3      1.08      0.00
   12    8    3     -0.19      0.00
   13    8    3      1.65      0.00
   14    8    3     -1.30      0.00
   15    8    3      5.05      0.00
   16    8    3      1.06      0.00
   17    8    3      0.14      0.00
   18    8    3      2.21      0.00
   19    8    3      5.34      0.00
   20    8    3      1.45      0.00
   21    8    3      0.55      0.00
  -20    9    3     -2.29      0.00
  -19    9    3     -0.22      0.00
  -18    9    3      3.85      0.00
  -17    9    3     -0.54      0.00
  -16    9    3     -0.36      0.00
  -15    9    3     -1.47      0.00
  -14    9    3      1.05      0.00
  -13    9    3     -0.85      0.00
  -12    9    3     -0.60      0.00
  -11    9    3     -1.91      0.00
  -10    9    3      1.80      0.00
   -9    9    3      4.55      0.00
   -8    9    3      1.51      0.00
   -7    9    3      7.02      0.00
   -6    9    3      0.83      0.00
   -5    9    3      0.85      0.00
   -4    9    3     -1.35      0.00
   -3    9    3     -1.53      0.00
   -2    9    3      0.46      0.00
   -1    9    3     -0.90      0.00
    0    9    3      0.13      0.00
    1    9    3      1.89      0.00
    2    9    3      4.92      0.00
    3    9    3     -4.44      0.00
    4    9    3      6.38      0.00
    5    9    3      0.17      0.00
    6    9    3      5.44      0.00
    7    9    3      1.86      0.00
    8    9    3      4.87      0.00
    9    9    3      2.55      0.00
   10    9    3      2.84      0.00
   11    9    3      0.13      0.00
   12    9    3     -0.54      0.00
   13    9    3      3.81      0.00
   14    9    3      1.30      0.00
   15    9    3     -0.18      0.00
   16    9    3      0.29      0.00
   17    9    3      0.95      0.00
   18    9    3     -0.21      0.00
   19    9    3      1.27      0.00
   20    9    3     -0.76      0.00
  -20   10    3      2.06      0.00
  -19   10    3     -4.08      0.00
  -18   10    3      3.69      0.00
  -17   10    3      0.17      0.00
  -16   10    3      3.02      0.00
  -15   10    3     -0.71      0.00
  -14   10    3      1.12      0.00
  -13   10    3     -4.27      0.00
  -12   10    3      2.79      0.00
  -11   10    3      2.10      0.00
  -10   10    3      3.73      0.00
   -9   10    3      1.45      0.00
   -8   10    3      3.43      0.00
   -7   10    3     -2.96      0.00
   -6   10    3      1.37      0.00
   -5   10    3     -2.17      0.00
   -4   10    3      1.82      0.00
   -3   10    3      0.38      0.00
   -2   10    3      5.26      0.00
   -1   10    3      1.44      0.00
    0   10    3      4.59      0.00
    1   10    3     -3.70      0.00
    2   10    3      4.45      0.00
    3   10    3     -2.55      0.00
    4   10    3      3.60      0.00
    5   10    3      1.50      0.00
    6   10    3      2.95      0.00
    7   10    3     -0.65      0.00
    8   10    3      0.54      0.00
    9   10    3     -0.74      0.00
   10   10    3     -1.06      0.00
   11   10    3     -1.55      0.00
   12   10    3     -0.55      0.00
   13   10    3     -2.78      0.00
   14   10    3      1.53      0.00
   15   10    3     -3.73      0.00
   16   10    3      0.34      0.00
   17   10    3      1.09      0.00
   18   10    3      2.70      0.00
   19   10    3     -3.42      0.00
   20   10    3     -2.44      0.00
  -19   11    3      2.33      0.00
  -18   11    3     -3.23      0.00
  -17   11    3      4.55      0.00
  -16   11    3      1.11      0.00
  -15   11    3      0.12      0.00
  -14   11    3     -2.00      0.00
  -13   11    3      2.11      0.00
  -12   11    3      4.26      0.00
  -11   11    3      4.07      0.00
  -10   11    3      3.16      0.00
   -9   11    3     -2.31      0.00
   -8   11    3     -4.95      0.00
   -7   11    3     -2.60      0.00
   -6   11    3     -1.86      0.00
   -5   11    3      1.63      0.00
   -4   11    3      0.23      0.00
   -3   11    3      4.67      0.00
   -2   11    3     -0.64      0.00
   -1   11    3     -0.50      0.00
    0   11    3     -2.28      0.00
    1   11    3     -3.92      0.00
    2   11    3     -0.58      0.00
    3   11    3      0.89      0.00
    4   11    3     -1.54      0.00
    5   11    3      1.72      0.00
    6   11    3     -2.42      0.00
    7   11    3     -0.42      0.00
    8   11    3     -4.89      0.00
    9   11    3     -1.89      0.00
   10   11    3      0.32      0.00
   11   11    3     -1.60      0.00
   12   11    3     -3.34      0.00
   13   11    3      0.01      0.00
   14   11    3     -2.89      0.00
   15   11    3      1.54      0.00
   16   11    3     -0.26      0.00
   17   11    3      1.64      0.00
   18   11    3     -1.24      0.00
   19   11    3     -1.16      0.00
  -19   12    3      3.44      0.00
  -18   12    3      2.88      0.00
  -17   12    3      4.13      0.00
  -16   12    3     -1.56      0.00
  -15   12    3     -1.41      0.00
  -14   12    3     -1.95      0.00
  -13   12    3      7.42      0.00
  -12   12    3     -0.41      0.00
  -11   12    3      3.56      0.00
  -10   12    3     -5.58      0.00
   -9   12    3      0.29      0.00
   -8   12    3     -4.79      0.00
   -7   12    3      1.16      0.00
   -6   12    3     -0.99      0.00
   -5   12    3      4.83      0.00
   -4   12    3      0.40      0.00
   -3   12    3     -2.48      0.00
   -2   12    3     -3.84      0.00
   -1   12    3     -4.83      0.00
    0   12    3     -2.67      0.00
    1   12    3      0.35      0.00
    2   12    3      0.66      0.00
    3   12    3      3.24      0.00
    4   12    3     -0.34      0.00
    5   12    3     -1.81      0.00
    6   12    3     -4.08      0.00
    7   12    3     -1.44      0.00
    8   12    3     -0.19      0.00
    9   12    3      2.36      0.00
   10   12    3     -1.91      0.00
   11   12    3      5.77      0.00
   12   12    3     -1.60      0.00
   13   12    3      1.02      0.00
   14   12    3      2.91      0.00
   15   12    3      1.18      0.00
   16   12    3     -1.55      0.00
   17   12    3      0.25      0.00
   18   12    3     -2.36      0.00
  -18   13    3      2.67      0.00
  -17   13    3     -6.27      0.00
  -16   13    3     -4.17      0.00
  -15   13    3     -2.95      0.00
  -14   13    3     -0.90      0.00
  -13   13    3      1.51      0.00
  -12   13    3      0.34      0.00
  -11   13    3     -3.01      0.00
  -10   13    3     -2.57      0.00
   -9   13    3     -0.55      0.00
   -8   13    3      0.70      0.00
   -7   13    3      1.35      0.00
   -6   13    3      3.88      0.00
   -5   13    3      1.42      0.00
   -4   13    3     -1.47      0.00
   -3   13    3     -1.12      0.00
   -2   13    3     -1.65      0.00
   -1   13    3     -1.47      0.00
    0   13    3      2.33      0.00
    1   13    3      4.07      0.00
    2   13    3      3.66      0.00
    3   13    3      0.17      0.00
    4   13    3      0.09      0.00
    5   13    3     -3.21      0.00
    6   13    3     -0.31      0.00
    7   13    3     -2.34      0.00
    8   13    3      4.20      0.00
    9   13    3      3.57      0.00
   10   13    3      2.13      0.00
   11   13    3     -1.84      0.00
   12   13    3      5.95      0.00
   13   13    3      0.04      0.00
   14   13    3     -1.77      0.00
   15   13    3      0.85      0.00
   16   13    3     -2.59      0.00
   17   13    3     -1.13      0.00
   18   13    3     -1.38      0.00
  -17   14    3     -5.92      0.00
  -16   14    3      0.17      0.00
  -15   14    3     -0.23      0.00
  -14   14    3      5.91      0.00
  -13   14    3     -5.13      0.00
  -12   14    3      4.34      0.00
  -11   14    3     -0.69      0.00
  -10   14    3      2.11      0.00
   -9   14    3     -6.93      0.00
   -8   14    3      4.68      0.00
   -7   14    3     -0.09      0.00
   -6   14    3      1.37      0.00
   -5   14    3     -1.48      0.00
   -4   14    3      0.87      0.00
   -3   14    3     -3.41      0.00
   -2   14    3      4.51      0.00
   -1   14    3      0.30      0.00
    0   14    3      4.43      0.00
    1   14    3      3.34      0.00
    2   14    3      3.36      0.00
    3   14    3     -1.30      0.00
    4   14    3      1.26      0.00
    5   14    3     -2.27      0.00
    6   14    3      1.25      0.00
    7   14    3     -1.74      0.00
    8   14    3      0.33      0.00
    9   14    3     -2.34      0.00
   10   14    3      2.47      0.00
   11   14    3     -2.50      0.00
   12   14    3     -0.71      0.00
   13   14    3      1.06      0.00
   14   14    3     -3.43      0.00
   15   14    3      0.30      0.00
   16   14    3      0.45      0.00
   17   14    3     -0.36      0.00
  -16   15    3      1.66      0.00
  -15   15    3     -0.32      0.00
  -14   15    3      0.76      0.00
  -13   15    3      2.05      0.00
  -12   15    3      2.35      0.00
  -11   15    3      1.86      0.00
  -10   15    3     -2.18      0.00
   -9   15    3     -0.39      0.00
   -8   15    3     -3.76      0.00
   -7   15    3      3.94      0.00
   -6   15    3     -2.72      0.00
   -5   15    3     -1.69      0.00
   -4   15    3      1.25      0.00
   -3   15    3      2.63      0.00
   -2   15    3     -3.20      0.00
   -1   15    3      5.77      0.00
    0   15    3      0.94      0.00
    1   15    3      1.57      0.00
    2   15    3      0.74      0.00
    3   15    3     -2.17      0.00
    4   15    3     -4.12      0.00
    5   15    3     -1.55      0.00
    6   15    3     -0.95      0.00
    7   15    3      0.95      0.00
    8   15    3     -0.84      0.00
    9   15    3      0.23      0.00
   10   15    3      2.13      0.00
   11   15    3      5.28      0.00
   12   15    3     -2.30      0.00
   13   15    3      3.45      0.00
   14   15    3     -0.84      0.00
   15   15    3      2.92      0.00
   16   15    3      2.43      0.00
  -15   16    3      1.26      0.00
  -14   16    3     -0.98      0.00
  -13   16    3      8.04      0.00
  -11   16    3     -3.10      0.00
  -10   16    3     -2.88      0.00
   -9   16    3     -0.41      0.00
   -8   16    3     -3.26      0.00
   -7   16    3     -0.97      0.00
   -6   16    3     -0.08      0.00
   -5   16    3      3.45      0.00
   -4   16    3     -0.85      0.00
   -3   16    3      2.50      0.00
   -2   16    3     -0.89      0.00
   -1   16    3      0.09      0.00
    0   16    3      0.60      0.00
    1   16    3      0.63      0.00
    2   16    3     -3.85      0.00
    3   16    3     -2.69      0.00
    4   16    3     -3.40      0.00
    5   16    3     -0.70      0.00
    6   16    3      2.91      0.00
    7   16    3     -0.75      0.00
    8   16    3      1.20      0.00
    9   16    3      1.06      0.00
   10   16    3     -3.02      0.00
   11   16    3      1.14      0.00
   12   16    3     -7.03      0.00
   13   16    3     -5.67      0.00
   14   16    3     -1.73      0.00
   15   16    3     -5.65      0.00
  -11   17    3     -4.57      0.00
  -10   17    3     -0.43      0.00
   -9   17    3     -1.70      0.00
   -8   17    3      2.71      0.00
   -7   17    3     -0.66      0.00
   -6   17    3      6.51      0.00
   -5   17    3      1.98      0.00
   -4   17    3     -2.27      0.00
   -3   17    3     -1.92      0.00
   -2   17    3      0.45      0.00
   -1   17    3     -2.69      0.00
    0   17    3      0.15      0.00
    1   17    3     -3.47      0.00
    2   17    3     -0.94      0.00
    3   17    3      2.28      0.00
    4   17    3      4.77      0.00
    5   17    3      2.40      0.00
    6   17    3      1.29      0.00
    7   17    3      3.12      0.00
    8   17    3      0.90      0.00
    9   17    3      0.50      0.00
   10   17    3     -0.14      0.00
   11   17    3     -6.97      0.00
   12   17    3     -0.88      0.00
   13   17    3     -7.45      0.00
  -11   18    3      3.82      0.00
  -10   18    3      4.53      0.00
   -9   18    3     -4.55      0.00
   -8   18    3      7.38      0.00
   -7   18    3     -0.48      0.00
   -6   18    3      1.52      0.00
   -5   18    3     -3.89      0.00
   -4   18    3     -0.57      0.00
   -3   18    3     -3.34      0.00
   -2   18    3      0.10      0.00
   -1   18    3      2.42      0.00
    0   18    3     -2.34      0.00
    1   18    3      2.80      0.00
    2   18    3      3.41      0.00
    3   18    3      4.05      0.00
    4   18    3      4.77      0.00
    5   18    3     -1.38      0.00
    6   18    3     -1.42      0.00
    7   18    3     -1.92      0.00
    8   18    3      1.45      0.00
    9   18    3     -0.99      0.00
   10   18    3     -4.08      0.00
   11   18    3     -2.59      0.00
  -10   19    3      0.31      0.00
   -9   19    3      6.65      0.00
   -8   19    3     -5.93      0.00
   -7   19    3      8.08      0.00
   -6   19    3     -2.36      0.00
   -5   19    3      1.63      0.00
   -4   19    3     -0.44      0.00
   -3   19    3      2.67      0.00
   -2   19    3      1.08      0.00
   -1   19    3      1.07      0.00
    0   19    3      3.37      0.00
    1   19    3      3.74      0.00
    2   19    3      4.59      0.00
    3   19    3     -1.27      0.00
    4   19    3     -4.76      0.00
    5   19    3     -1.61      0.00
    6   19    3     -2.00      0.00
    7   19    3      1.47      0.00
    8   19    3     -4.03      0.00
    9   19    3      1.70      0.00
   10   19    3     -2.21      0.00
   -7   20    3      3.66      0.00
   -6   20    3      2.89      0.00
   -5   20    3      2.25      0.00
   -4   20    3      0.08      0.00
   -3   20    3     -0.10      0.00
   -2   20    3      3.64      0.00
   -1   20    3      1.13      0.00
    0   20    3      3.32      0.00
    1   20    3      4.33      0.00
    2   20    3     -3.08      0.00
    3   20    3     -2.96      0.00
    4   20    3     -4.65      0.00
    5   20    3     -1.49      0.00
    6   20    3     -0.39      0.00
    7   20    3      1.30      0.00
   -2   21    3     -2.22      0.00
   -1   21    3      6.23      0.00
    0   21    3     -0.46      0.00
    1   21    3     -2.52      0.00
    2   21    3      1.66      0.00
  -22    0    4      0.62      0.00
  -20    0    4     -0.97      0.00
  -18    0    4     -1.85      0.00
  -16    0    4      0.51      0.00
  -14    0    4     -1.29      0.00
  -12    0    4     -2.91      0.00
  -10    0    4    -10.25      0.00
   -8    0    4    -12.03      0.00
   -6    0    4     -5.89      0.00
   -4    0    4     17.11      0.00
   -2    0    4      8.36      0.00
    0    0    4     75.61      0.00
    2    0    4     -0.51      0.00
    4    0    4    -16.40      0.00
    6    0    4     -0.92      0.00
    8    0    4     -1.77      0.00
   10    0    4     -1.15      0.00
   12    0    4      5.54      0.00
   14    0    4     -1.53      0.00
   16    0    4      0.49      0.00
   18    0    4      5.55      0.00
   20    0    4      0.29      0.00
   22    0    4     -4.50      0.00
  -23    1    4     -6.12      0.00
  -22    1    4      1.93      0.00
  -21    1    4     -1.63      0.00
  -20    1    4     -1.03      0.00
  -19    1    4     -3.98      0.00
  -18    1    4      0.56      0.00
  -17    1    4     -2.63      0.00
  -16    1    4     -2.43      0.00
  -15    1    4     -1.57      0.00
  -14    1    4     -1.50      0.00
  -13    1    4     -0.45      0.00
  -12    1    4     -4.01      0.00
  -11    1    4      0.71      0.00
  -10    1    4     -4.44      0.00
   -9    1    4     -1.85      0.00
   -8    1    4     -1.50      0.00
   -7    1    4     -0.94      0.00
   -6    1    4      2.25      0.00
   -5    1    4      3.41      0.00
   -4    1    4     -3.22      0.00
   -3    1    4      6.44      0.00
   -2    1    4      6.82      0.00
   -1    1    4      0.46      0.00
    0    1    4    -25.61      0.00
    1    1    4     17.20      0.00
    2    1    4    -51.12      0.00
    3    1    4     -6.14      0.00
    4    1    4     -0.25      0.00
    5    1    4     -2.87      0.00
    6    1    4      2.95      0.00
    7    1    4     -1.60      0.00
    8    1    4     -3.48      0.00
    9    1    4      0.16      0.00
   10    1    4     -3.16      0.00
   11    1    4      1.32      0.00
   12    1    4      1.28      0.00
   13    1    4      0.84      0.00
   14    1    4     -3.60      0.00
   15    1    4     -0.39      0.00
   16    1    4      3.82      0.00
   17    1    4      3.39      0.00
   18    1    4     -1.64      0.00
   19    1    4      3.24      0.00
   20    1    4     -2.74      0.00
   21    1    4      0.26      0.00
   22    1    4      1.13      0.00
  -22    2    4     -2.46      0.00
  -21    2    4      5.56      0.00
  -20    2    4      0.51      0.00
  -19    2    4      0.77      0.00
  -18    2    4      0.39      0.00
  -17    2    4     -1.00      0.00
  -16    2    4      0.67      0.00
  -15    2    4     -2.05      0.00
  -14    2    4     -0.70      0.00
  -13    2    4      0.59      0.00
  -12    2    4      1.04      0.00
  -11    2    4     -2.70      0.00
  -10    2    4      4.48      0.00
   -9    2    4      0.04      0.00
   -8    2    4      6.47      0.00
   -7    2    4      1.46      0.00
   -6    2    4      0.45      0.00
   -5    2    4      1.61      0.00
   -4    2    4      5.89      0.00
   -3    2    4     -5.29      0.00
   -2    2    4     15.38      0.00
   -1    2    4     -2.15      0.00
    0    2    4    -21.47      0.00
    1    2    4    -16.02      0.00
    2    2    4     28.81      0.00
    3    2    4    -14.05      0.00
    4    2    4     18.29      0.00
    5    2    4      2.32      0.00
    6    2    4      3.38      0.00
    7    2    4      5.21      0.00
    8    2    4     -2.74      0.00
    9    2    4      1.64      0.00
   10    2    4     -1.07      0.00
   11    2    4      1.68      0.00
   12    2    4     -4.79      0.00
   13    2    4      0.03      0.00
   14    2    4      1.21      0.00
   15    2    4      1.42      0.00
   16    2    4      0.33      0.00
   17    2    4      1.28      0.00
   18    2    4      2.09      0.00
   19    2    4     -2.70      0.00
   20    2    4      2.76      0.00
   21    2    4     -0.52      0.00
   22    2    4      5.74      0.00
  -22    3    4     -2.18      0.00
  -21    3    4     -0.88      0.00
  -20    3    4     -1.27      0.00
  -19    3    4     -1.89      0.00
  -18    3    4     -5.07      0.00
  -17    3    4     -3.25      0.00
  -16    3    4     -3.46      0.00
  -15    3    4     -1.31      0.00
  -14    3    4     -1.29      0.00
  -13    3    4     -1.97      0.00
  -12    3    4      4.32      0.00
  -11    3    4      0.80      0.00
  -10    3    4      3.76      0.00
   -9    3    4      6.90      0.00
   -8    3    4      4.67      0.00
   -7    3    4     -0.73      0.00
   -6    3    4      4.59      0.00
   -5    3    4     -4.24      0.00
   -4    3    4      9.75      0.00
   -3    3    4      9.55      0.00
   -2    3    4      3.17      0.00
   -1    3    4      3.71      0.00
    0    3    4     13.90      0.00
    1    3    4      1.98      0.00
    2    3    4     24.07      0.00
    3    3    4     17.82      0.00
    4    3    4     -1.18      0.00
    5    3    4     11.86      0.00
    6    3    4     -4.24      0.00
    7    3    4      2.94      0.00
    8    3    4      3.05      0.00
    9    3    4     -0.27      0.00
   10    3    4     -0.86      0.00
   11    3    4     -1.21      0.00
   12    3    4      0.09      0.00
   13    3    4      0.35      0.00
   14    3    4      0.58      0.00
   15    3    4     -2.17      0.00
   16    3    4      1.57      0.00
   17    3    4     -3.69      0.00
   18    3    4     -0.58      0.00
   19    3    4      0.89      0.00
   20    3    4      0.06      0.00
   21    3    4      2.43      0.00
   22    3    4      0.12      0.00
  -22    4    4     -0.41      0.00
  -21    4    4     -3.44      0.00
  -20    4    4     -0.29      0.00
  -19    4    4     -3.14      0.00
  -18    4    4     -2.30      0.00
  -17    4    4      0.27      0.00
  -16    4    4     -1.89      0.00
  -15    4    4      2.11      0.00
  -14    4    4      1.00      0.00
  -13    4    4      1.37      0.00
  -12    4    4     -2.86      0.00
  -11    4    4      5.90      0.00
  -10    4    4      1.31      0.00
   -9    4    4      3.07      0.00
   -8    4    4     -2.36      0.00
   -7    4    4      1.62      0.00
   -6    4    4      1.34      0.00
   -5    4    4      8.01      0.00
   -4    4    4      2.17      0.00
   -3    4    4      7.76      0.00
   -2    4    4     -5.72      0.00
   -1    4    4      3.34      0.00
    0    4    4      0.84      0.00
    1    4    4     17.22      0.00
    2    4    4    -11.93      0.00
    3    4    4     11.39      0.00
    4    4    4    -16.00      0.00
    5    4    4     -8.22      0.00
    6    4    4      0.14      0.00
    7    4    4     -9.46      0.00
    8    4    4     -1.40      0.00
    9    4    4      0.08      0.00
   10    4    4      1.02      0.00
   11    4    4      0.24      0.00
   12    4    4      4.25      0.00
   13    4    4     -0.30      0.00
   14    4    4     -0.17      0.00
   15    4    4      1.37      0.00
   16    4    4      0.32      0.00
   17    4    4      0.08      0.00
   18    4    4      0.48      0.00
   19    4    4     -0.57      0.00
   20    4    4      3.17      0.00
   21    4    4     -0.60      0.00
   22    4    4     -2.73      0.00
  -22    5    4      2.52      0.00
  -21    5    4     -2.01      0.00
  -20    5    4     -2.11      0.00
  -19    5    4      0.51      0.00
  -18    5    4     -1.31      0.00
  -17    5    4      2.63      0.00
  -16    5    4      1.95      0.00
  -15    5    4      2.35      0.00
  -14    5    4     -1.76      0.00
  -13    5    4      0.82      0.00
  -12    5    4     -0.68      0.00
  -11    5    4      1.01      0.00
  -10    5    4     -2.02      0.00
   -9    5    4     -6.08      0.00
   -8    5    4     -4.65      0.00
   -7    5    4     -0.45      0.00
   -6    5    4     -2.74      0.00
   -5    5    4      1.59      0.00
   -4    5    4     -3.12      0.00
   -3    5    4     -6.03      0.00
   -2    5    4     -7.06      0.00
   -1    5    4     -6.12      0.00
    0    5    4     -3.33      0.00
    1    5    4     -6.33      0.00
    2    5    4     -8.57      0.00
    3    5    4    -22.27      0.00
    4    5    4      1.21      0.00
    5    5    4    -14.30      0.00
    6    5    4     -3.10      0.00
    7    5    4     -0.87      0.00
    8    5    4     -0.03      0.00
    9    5    4      1.51      0.00
   10    5    4      3.85      0.00
   11    5    4      3.10      0.00
   12    5    4     -1.96      0.00
   13    5    4      0.58      0.00
   14    5    4     -1.69      0.00
   15    5    4     -0.52      0.00
   16    5    4      0.76      0.00
   17    5    4     -0.73      0.00
   18    5    4      0.13      0.00
   19    5    4      1.27      0.00
   20    5    4     -1.48      0.00
   21    5    4      0.73      0.00
   22    5    4     -1.77      0.00
  -22    6    4      1.06      0.00
  -21    6    4     -0.15      0.00
  -20    6    4     -1.94      0.00
  -19    6    4     -2.30      0.00
  -18    6    4      2.60      0.00
  -17    6    4     -3.07      0.00
  -16    6    4      1.55      0.00
  -15    6    4     -5.59      0.00
  -14    6    4     -0.85      0.00
  -13    6    4     -2.36      0.00
  -12    6    4      1.59      0.00
  -11    6    4     -3.77      0.00
  -10    6    4     -1.11      0.00
   -9    6    4     -3.49      0.00
   -8    6    4      2.28      0.00
   -7    6    4     -1.40      0.00
   -6    6    4     -0.10      0.00
   -5    6    4     -8.17      0.00
   -4    6    4     -0.99      0.00
   -3    6    4     -7.88      0.00
   -2    6    4     -1.37      0.00
   -1    6    4     -6.93      0.00
    0    6    4     -3.44      0.00
    1    6    4    -12.75      0.00
    2    6    4      2.82      0.00
    3    6    4     -6.41      0.00
    4    6    4      4.40      0.00
    5    6    4      4.71      0.00
    6    6    4      0.92      0.00
    7    6    4      3.96      0.00
    8    6    4      3.27      0.00
    9    6    4      3.84      0.00
   10    6    4      2.50      0.00
   11    6    4      2.28      0.00
   12    6    4     -0.48      0.00
   13    6    4      0.42      0.00
   14    6    4      2.37      0.00
   15    6    4     -2.31      0.00
   16    6    4     -1.94      0.00
   17    6    4      1.34      0.00
   18    6    4     -3.14      0.00
   19    6    4      1.20      0.00
   20    6    4     -0.82      0.00
   21    6    4     -2.05      0.00
  -21    7    4      1.22      0.00
  -20    7    4      1.20      0.00
  -19    7    4     -0.79      0.00
  -18    7    4      0.20      0.00
  -17    7    4     -0.39      0.00
  -16    7    4     -2.47      0.00
  -15    7    4      0.92      0.00
  -14    7    4      1.43      0.00
  -13    7    4      0.01      0.00
  -12    7    4      0.43      0.00
  -11    7    4     -0.76      0.00
  -10    7    4      0.99      0.00
   -9    7    4      5.26      0.00
   -8    7    4      4.42      0.00
   -7    7    4      0.75      0.00
   -6    7    4     -0.48      0.00
   -5    7    4     -0.12      0.00
   -4    7    4      2.41      0.00
   -3    7    4      5.76      0.00
   -2    7    4      2.45      0.00
   -1    7    4      2.85      0.00
    0    7    4      5.71      0.00
    1    7    4      4.95      0.00
    2    7    4      6.54      0.00
    3    7    4     15.81      0.00
    4    7    4      2.26      0.00
    5    7    4     10.71      0.00
    6    7    4      2.56      0.00
    7    7    4      2.99      0.00
    8    7    4     -0.71      0.00
    9    7    4      1.32      0.00
   10    7    4     -2.69      0.00
   11    7    4      1.51      0.00
   12    7    4      1.73      0.00
   13    7    4      0.70      0.00
   14    7    4     -0.19      0.00
   15    7    4      1.51      0.00
   16    7    4     -4.00      0.00
   17    7    4     -1.43      0.00
   18    7    4      1.98      0.00
   19    7    4     -3.52      0.00
   20    7    4      0.21      0.00
   21    7    4     -0.23      0.00
  -21    8    4      1.10      0.00
  -20    8    4      0.90      0.00
  -19    8    4      3.38      0.00
  -18    8    4     -1.14      0.00
  -17    8    4     -1.76      0.00
  -16    8    4      1.56      0.00
  -15    8    4      2.22      0.00
  -14    8    4      0.75      0.00
  -13    8    4     -0.57      0.00
  -12    8    4     -3.32      0.00
  -11    8    4      4.22      0.00
  -10    8    4      0.05      0.00
   -9    8    4      1.17      0.00
   -8    8    4     -2.64      0.00
   -7    8    4     -0.28      0.00
   -6    8    4     -4.94      0.00
   -5    8    4      3.39      0.00
   -4    8    4      0.80      0.00
   -3    8    4      8.36      0.00
   -2    8    4      2.78      0.00
   -1    8    4      5.74      0.00
    0    8    4      0.62      0.00
    1    8    4      9.81      0.00
    2    8    4     -3.14      0.00
    3    8    4      5.89      0.00
    4    8    4      2.15      0.00
    5    8    4     -1.70      0.00
    6    8    4     -0.65      0.00
    7    8    4     -2.37      0.00
    8    8    4     -2.29      0.00
    9    8    4     -3.30      0.00
   10    8    4     -2.90      0.00
   11    8    4     -1.62      0.00
   12    8    4      1.27      0.00
   13    8    4     -0.32      0.00
   14    8    4     -6.53      0.00
   15    8    4      0.46      0.00
   16    8    4     -2.02      0.00
   17    8    4     -2.33      0.00
   18    8    4     -3.89      0.00
   19    8    4     -0.05      0.00
   20    8    4     -3.02      0.00
   21    8    4     -0.42      0.00
  -20    9    4     -0.30      0.00
  -19    9    4     -1.06      0.00
  -18    9    4      2.02      0.00
  -17    9    4     -1.50      0.00
  -16    9    4      1.33      0.00
  -15    9    4     -0.77      0.00
  -14    9    4     -0.52      0.00
  -13    9    4     -1.23      0.00
  -12    9    4      3.81      0.00
  -11    9    4     -1.66      0.00
  -10    9    4     -0.11      0.00
   -9    9    4     -2.28      0.00
   -8    9    4     -5.93      0.00
   -7    9    4     -3.58      0.00
   -6    9    4     -0.95      0.00
   -5    9    4     -3.03      0.00
   -4    9    4      1.49      0.00
   -3    9    4     -1.68      0.00
   -2    9    4      2.13      0.00
   -1    9    4     -4.07      0.00
    0    9    4     -3.26      0.00
    1    9    4     -4.84      0.00
    2    9    4      1.05      0.00
    3    9    4     -6.32      0.00
    4    9    4      0.52      0.00
    5    9    4     -6.58      0.00
    6    9    4     -2.34      0.00
    7    9    4     -3.19      0.00
    8    9    4     -0.17      0.00
    9    9    4     -1.78      0.00
   10    9    4      1.84      0.00
   11    9    4      2.00      0.00
   12    9    4     -1.20      0.00
   13    9    4      0.87      0.00
   14    9    4     -1.96      0.00
   15    9    4     -2.61      0.00
   16    9    4      3.01      0.00
   17    9    4     -0.10      0.00
   18    9    4     -3.25      0.00
   19    9    4     -0.61      0.00
   20    9    4      4.59      0.00
  -20   10    4      2.81      0.00
  -19   10    4     -4.07      0.00
  -18   10    4      0.84      0.00
  -17   10    4     -0.23      0.00
  -16   10    4      1.18      0.00
  -15   10    4     -3.54      0.00
  -14   10    4      2.68      0.00
  -13   10    4     -1.65      0.00
  -12   10    4     -0.68      0.00
  -11   10    4     -3.21      0.00
  -10   10    4     -1.97      0.00
   -9   10    4     -3.92      0.00
   -8   10    4      1.66      0.00
   -7   10    4      0.20      0.00
   -6   10    4      2.55      0.00
   -5   10    4     -0.07      0.00
   -4   10    4     -0.51      0.00
   -3   10    4     -2.93      0.00
   -2   10    4     -2.80      0.00
   -1   10    4     -3.09      0.00
    0   10    4     -0.44      0.00
    1   10    4     -2.34      0.00
    2   10    4      4.83      0.00
    3   10    4     -2.94      0.00
    4   10    4      1.38      0.00
    5   10    4     -0.64      0.00
    6   10    4      0.17      0.00
    7   10    4      0.51      0.00
    8   10    4      1.69      0.00
    9   10    4      3.10      0.00
   10   10    4      3.73      0.00
   11   10    4      2.74      0.00
   12   10    4      3.23      0.00
   13   10    4     -1.29      0.00
   14   10    4      3.29      0.00
   15   10    4      0.47      0.00
   16   10    4     -0.43      0.00
   17   10    4     -2.11      0.00
   18   10    4      0.40      0.00
   19   10    4     -0.75      0.00
   20   10    4      1.74      0.00
  -19   11    4      2.55      0.00
  -18   11    4     -4.19      0.00
  -17   11    4      3.22      0.00
  -16   11    4     -0.59      0.00
  -15   11    4      4.36      0.00
  -14   11    4     -0.38      0.00
  -13   11    4     -1.56      0.00
  -12   11    4     -6.50      0.00
  -11   11    4     -2.32      0.00
  -10   11    4     -0.39      0.00
   -9   11    4      2.58      0.00
   -8   11    4      2.11      0.00
   -7   11    4      3.14      0.00
   -6   11    4      1.85      0.00
   -5   11    4      2.34      0.00
   -4   11    4     -4.83      0.00
   -3   11    4      0.71      0.00
   -2   11    4     -1.27      0.00
   -1   11    4      3.97      0.00
    0   11    4      3.23      0.00
    1   11    4      2.82      0.00
    2   11    4      1.92      0.00
    3   11    4      2.94      0.00
    4   11    4     -2.22      0.00
    5   11    4      4.00      0.00
    6   11    4      0.72      0.00
    7   11    4      4.39      0.00
    8   11    4     -0.15      0.00
    9   11    4      1.66      0.00
   10   11    4      2.34      0.00
   11   11    4      1.51      0.00
   12   11    4     -0.40      0.00
   13   11    4      2.26      0.00
   14   11    4      0.04      0.00
   15   11    4     -0.03      0.00
   16   11    4     -1.88      0.00
   17   11    4     -0.88      0.00
   18   11    4     -0.91      0.00
   19   11    4      1.35      0.00
  -18   12    4     -2.02      0.00
  -17   12    4     -1.30      0.00
  -16   12    4      4.35      0.00
  -15   12    4      3.05      0.00
  -14   12    4     -2.31      0.00
  -13   12    4     -0.42      0.00
  -12   12    4     -4.67      0.00
  -11   12    4      3.67      0.00
  -10   12    4     -0.16      0.00
   -9   12    4      6.56      0.00
   -8   12    4     -2.67      0.00
   -7   12    4      3.71      0.00
   -6   12    4     -4.34      0.00
   -5   12    4      1.13      0.00
   -4   12    4     -0.09      0.00
   -3   12    4      1.43      0.00
   -2   12    4      5.60      0.00
   -1   12    4      2.52      0.00
    0   12    4      3.37      0.00
    1   12    4     -1.48      0.00
    2   12    4     -2.56      0.00
    3   12    4     -0.24      0.00
    4   12    4     -1.08      0.00
    5   12    4      0.56      0.00
    6   12    4      2.08      0.00
    7   12    4      1.46      0.00
    8   12    4     -0.10      0.00
    9   12    4     -1.23      0.00
   10   12    4     -4.52      0.00
   11   12    4      3.93      0.00
   12   12    4     -3.28      0.00
   13   12    4     -1.19      0.00
   14   12    4     -1.51      0.00
   15   12    4      2.77      0.00
   16   12    4     -4.15      0.00
   17   12    4      1.33      0.00
   18   12    4     -2.26      0.00
  -18   13    4      3.70      0.00
  -17   13    4      2.44      0.00
  -16   13    4      6.28      0.00
  -15   13    4      3.26      0.00
  -14   13    4     -2.25      0.00
  -13   13    4     -0.06      0.00
  -12   13    4      4.63      0.00
  -11   13    4      0.67      0.00
  -10   13    4      1.66      0.00
   -9   13    4     -0.92      0.00
   -8   13    4      3.15      0.00
   -7   13    4     -5.75      0.00
   -6   13    4     -0.18      0.00
   -5   13    4     -3.30      0.00
   -4   13    4      1.94      0.00
   -3   13    4      2.28      0.00
   -2   13    4      1.32      0.00
   -1   13    4     -2.42      0.00
    0   13    4     -2.12      0.00
    1   13    4     -5.31      0.00
    2   13    4     -3.20      0.00
    3   13    4     -2.72      0.00
    4   13    4      3.57      0.00
    5   13    4     -1.76      0.00
    6   13    4      2.65      0.00
    7   13    4     -3.34      0.00
    8   13    4      0.28      0.00
    9   13    4     -0.66      0.00
   10   13    4      0.54      0.00
   11   13    4     -2.70      0.00
   12   13    4      2.89      0.00
   13   13    4     -1.40      0.00
   14   13    4     -0.33      0.00
   15   13    4      0.71      0.00
   16   13    4      0.66      0.00
   17   13    4     -4.14      0.00
   18   13    4     -0.22      0.00
  -17   14    4      2.86      0.00
  -16   14    4      2.43      0.00
  -15   14    4     -3.61      0.00
  -14   14    4      3.02      0.00
  -13   14    4     -4.30      0.00
  -12   14    4      2.95      0.00
  -11   14    4     -3.75      0.00
  -10   14    4      2.00      0.00
   -9   14    4     -2.94      0.00
   -8   14    4      1.15      0.00
   -7   14    4     -2.47      0.00
   -6   14    4     -3.76      0.00
   -5   14    4      2.01      0.00
   -4   14    4      1.39      0.00
   -3   14    4     -3.01      0.00
   -2   14    4     -0.57      0.00
   -1   14    4     -3.31      0.00
    0   14    4     -5.13      0.00
    1   14    4     -2.85      0.00
    2   14    4      0.29      0.00
    3   14    4     -1.97      0.00
    4   14    4      3.53      0.00
    5   14    4      2.28      0.00
    6   14    4      1.89      0.00
    7   14    4      0.43      0.00
    8   14    4      1.73      0.00
    9   14    4      2.28      0.00
   10   14    4      5.77      0.00
   11   14    4     -0.64      0.00
   12   14    4      0.03      0.00
   13   14    4      2.50      0.00
   14   14    4     -1.10      0.00
   15   14    4     -1.40      0.00
   16   14    4     -3.77      0.00
   17   14    4     -0.67      0.00
  -16   15    4     -2.78      0.00
  -15   15    4     -0.85      0.00
  -14   15    4      1.12      0.00
  -13   15    4     -2.13      0.00
  -12   15    4     -7.25      0.00
  -11   15    4      1.37      0.00
  -10   15    4      0.39      0.00
   -9   15    4      2.89      0.00
   -8   15    4     -5.00      0.00
   -7   15    4      1.63      0.00
   -6   15    4      0.95      0.00
   -5   15    4      1.30      0.00
   -4   15    4     -1.17      0.00
   -3   15    4     -1.39      0.00
   -2   15    4     -5.02      0.00
   -1   15    4      1.12      0.00
    0   15    4     -2.82      0.00
    1   15    4      0.02      0.00
    2   15    4      1.60      0.00
    3   15    4      4.05      0.00
    4   15    4      3.03      0.00
    5   15    4      4.64      0.00
    6   15    4      2.49      0.00
    7   15    4      0.38      0.00
    8   15    4      1.36      0.00
    9   15    4     -0.23      0.00
   10   15    4     -1.27      0.00
   11   15    4      1.07      0.00
   12   15    4     -5.38      0.00
   13   15    4      2.43      0.00
   14   15    4     -4.03      0.00
   15   15    4     -3.01      0.00
   16   15    4     -0.10      0.00
  -15   16    4      0.78      0.00
  -14   16    4     -6.71      0.00
  -11   16    4      2.10      0.00
  -10   16    4      5.50      0.00
   -9   16    4      1.44      0.00
   -8   16    4     -2.60      0.00
   -7   16    4      2.62      0.00
   -6   16    4     -1.15      0.00
   -5   16    4     -3.64      0.00
   -4   16    4     -2.85      0.00
   -3   16    4      1.56      0.00
   -2   16    4     -1.11      0.00
   -1   16    4      0.67      0.00
    0   16    4      2.07      0.00
    1   16    4      1.66      0.00
    2   16    4      1.72      0.00
    3   16    4      6.36      0.00
    4   16    4      0.31      0.00
    5   16    4     -1.92      0.00
    6   16    4      0.53      0.00
    7   16    4      0.03      0.00
    8   16    4      0.85      0.00
    9   16    4      2.02      0.00
   10   16    4     -0.39      0.00
   11   16    4      3.81      0.00
   12   16    4      6.39      0.00
   13   16    4      2.96      0.00
   14   16    4      7.12      0.00
  -11   17    4      2.63      0.00
  -10   17    4      0.49      0.00
   -9   17    4     -3.15      0.00
   -8   17    4      1.63      0.00
   -7   17    4    -11.67      0.00
   -6   17    4     -1.58      0.00
   -5   17    4     -2.82      0.00
   -4   17    4     -0.77      0.00
   -3   17    4      2.51      0.00
   -2   17    4      5.96      0.00
   -1   17    4     -1.23      0.00
    0   17    4      4.15      0.00
    1   17    4     -0.16      0.00
    2   17    4      1.58      0.00
    3   17    4     -2.30      0.00
    4   17    4     -2.65      0.00
    5   17    4     -5.01      0.00
    6   17    4     -2.64      0.00
    7   17    4      2.53      0.00
    8   17    4      0.37      0.00
    9   17    4     -0.71      0.00
   10   17    4      2.28      0.00
   11   17    4      3.85      0.00
   12   17    4      6.55      0.00
   13   17    4      2.98      0.00
  -11   18    4     -1.37      0.00
  -10   18    4     -0.69      0.00
   -9   18    4     -7.47      0.00
   -8   18    4     -2.86      0.00
   -7   18    4     -2.46      0.00
   -6   18    4     -1.52      0.00
   -5   18    4      4.43      0.00
   -4   18    4      3.59      0.00
   -3   18    4     -0.63      0.00
   -2   18    4     -0.23      0.00
   -1   18    4      2.66      0.00
    0   18    4     -4.63      0.00
    1   18    4      1.34      0.00
    2   18    4     -4.06      0.00
    3   18    4     -5.06      0.00
    4   18    4      2.92      0.00
    5   18    4      2.87      0.00
    6   18    4      2.09      0.00
    7   18    4      0.43      0.00
    8   18    4      1.82      0.00
    9   18    4      2.48      0.00
   10   18    4      0.61      0.00
   11   18    4      2.97      0.00
  -10   19    4     -3.85      0.00
   -9   19    4      4.20      0.00
   -8   19    4     -7.69      0.00
   -7   19    4      5.40      0.00
   -6   19    4     -0.14      0.00
   -5   19    4     -0.23      0.00
   -4   19    4     -0.54      0.00
   -3   19    4     -1.89      0.00
   -2   19    4     -3.61      0.00
   -1   19    4     -1.22      0.00
    0   19    4     -0.66      0.00
    1   19    4     -4.50      0.00
    2   19    4     -0.35      0.00
    3   19    4      3.41      0.00
    4   19    4      4.62      0.00
    5   19    4      6.16      0.00
    6   19    4      2.59      0.00
    7   19    4      1.13      0.00
    8   19    4     -1.67      0.00
    9   19    4      5.48      0.00
   -7   20    4     -2.59      0.00
   -6   20    4     -3.60      0.00
   -5   20    4     -0.68      0.00
   -4   20    4     -3.62      0.00
   -3   20    4     -0.88      0.00
   -2   20    4     -0.10      0.00
   -1   20    4     -2.55      0.00
    0   20    4     -2.00      0.00
    1   20    4      1.43      0.00
    2   20    4      1.03      0.00
    3   20    4      6.77      0.00
    4   20    4      1.68      0.00
    5   20    4      2.42      0.00
    6   20    4      0.06      0.00
    7   20    4      0.16      0.00
   -2   21    4     -2.20      0.00
   -1   21    4      2.15      0.00
    0   21    4     -1.61      0.00
    1   21    4     -0.08      0.00
    2   21    4      4.42      0.00
  -21    0    5     -0.89      0.00
  -19    0    5      0.61      0.00
  -17    0    5     -0.04      0.00
  -15    0    5      3.44      0.00
  -13    0    5      3.42      0.00
  -11    0    5     11.81      0.00
   -9    0    5     17.35      0.00
   -7    0    5     17.48      0.00
   -5    0    5      0.24      0.00
   -3    0    5      4.69      0.00
   -1    0    5    -17.45      0.00
    1    0    5    -29.77      0.00
    3    0    5     14.90      0.00
    5    0    5      1.80      0.00
    7    0    5      0.57      0.00
    9    0    5      0.63      0.00
   11    0    5     -0.95      0.00
   13    0    5     -4.49      0.00
   15    0    5      3.42      0.00
   17    0    5     -6.00      0.00
   19    0    5     -1.58      0.00
   21    0    5      5.93      0.00
  -22    1    5      3.06      0.00
  -21    1    5     -0.08      0.00
  -20    1    5      1.65      0.00
  -19    1    5     -0.37      0.00
  -18    1    5      3.47      0.00
  -17    1    5      2.44      0.00
  -16    1    5      3.55      0.00
  -15    1    5      3.51      0.00
  -14    1    5      2.78      0.00
  -13    1    5      2.31      0.00
  -12    1    5      0.25      0.00
  -11    1    5      2.39      0.00
  -10    1    5      3.61      0.00
   -9    1    5     -0.43      0.00
   -8    1    5      3.39      0.00
   -7    1    5     -4.44      0.00
   -6    1    5      2.17      0.00
   -5    1    5     -5.93      0.00
   -4    1    5     -4.82      0.00
   -3    1    5      2.59      0.00
   -2    1    5      9.79      0.00
   -1    1    5    -21.45      0.00
    0    1    5     -4.58      0.00
    1    1    5     27.74      0.00
    2    1    5     -0.02      0.00
    3    1    5      9.22      0.00
    4    1    5      3.46      0.00
    5    1    5     -8.71      0.00
    6    1    5      1.21      0.00
    7    1    5      1.18      0.00
    8    1    5      0.76      0.00
    9    1    5      4.91      0.00
   10    1    5      1.10      0.00
   11    1    5      0.21      0.00
   12    1    5     -1.41      0.00
   13    1    5      4.02      0.00
   14    1    5      0.39      0.00
   15    1    5     -0.25      0.00
   16    1    5     -1.34      0.00
   17    1    5      1.39      0.00
   18    1    5     -3.72      0.00
   19    1    5      2.92      0.00
   20    1    5      1.52      0.00
   21    1    5      1.17      0.00
   22    1    5      1.36      0.00
  -22    2    5     -6.57      0.00
  -21    2    5      0.32      0.00
  -20    2    5     -2.76      0.00
  -19    2    5     -0.21      0.00
  -18    2    5      0.19      0.00
  -17    2    5      0.61      0.00
  -16    2    5      2.39      0.00
  -15    2    5     -0.22      0.00
  -14    2    5      1.72      0.00
  -13    2    5      0.65      0.00
  -12    2    5      0.92      0.00
  -11    2    5     -5.94      0.00
  -10    2    5      1.30      0.00
   -9    2    5     -7.02      0.00
   -8    2    5     -3.55      0.00
   -7    2    5     -5.37      0.00
   -6    2    5     -2.38      0.00
   -5    2    5     -5.08      0.00
   -4    2    5      2.38      0.00
   -3    2    5    -11.99      0.00
   -2    2    5      2.25      0.00
   -1    2    5      1.50      0.00
    0    2    5     -3.49      0.00
    1    2    5      1.35      0.00
    2    2    5     16.53      0.00
    3    2    5    -15.61      0.00
    4    2    5      2.82      0.00
    5    2    5     -6.91      0.00
    6    2    5     -4.08      0.00
    7    2    5      4.40      0.00
    8    2    5     -2.50      0.00
    9    2    5      3.05      0.00
   10    2    5     -1.55      0.00
   11    2    5      4.12      0.00
   12    2    5      0.13      0.00
   13    2    5      2.77      0.00
   14    2    5     -0.29      0.00
   15    2    5     -0.03      0.00
   16    2    5     -1.94      0.00
   17    2    5      0.15      0.00
   18    2    5      2.06      0.00
   19    2    5     -0.57      0.00
   20    2    5      0.68      0.00
   21    2    5     -2.19      0.00
   22    2    5     -1.43      0.00
  -22    3    5     -4.05      0.00
  -21    3    5      0.06      0.00
  -20    3    5      2.14      0.00
  -19    3    5      3.71      0.00
  -18    3    5      1.49      0.00
  -17    3    5      2.20      0.00
  -16    3    5      0.06      0.00
  -15    3    5      2.48      0.00
  -14    3    5      1.66      0.00
  -13    3    5     -2.42      0.00
  -12    3    5      1.00      0.00
  -11    3    5     -1.27      0.00
  -10    3    5     -6.40      0.00
   -9    3    5     -4.33      0.00
   -8    3    5     -4.25      0.00
   -7    3    5      0.99      0.00
   -6    3    5      2.65      0.00
   -5    3    5     -4.93      0.00
   -4    3    5     -2.13      0.00
   -3    3    5     -3.80      0.00
   -2    3    5     -7.59      0.00
   -1    3    5      6.27      0.00
    0    3    5     -1.48      0.00
    1    3    5    -10.32      0.00
    2    3    5     -2.32      0.00
    3    3    5      0.51      0.00
    4    3    5    -11.01      0.00
    5    3    5     10.47      0.00
    6    3    5     -5.29      0.00
    7    3    5     -1.55      0.00
    8    3    5      1.77      0.00
    9    3    5     -0.35      0.00
   10    3    5     -0.84      0.00
   11    3    5      1.31      0.00
   12    3    5      0.43      0.00
   13    3    5     -0.64      0.00
   14    3    5      1.79      0.00
   15    3    5     -2.31      0.00
   16    3    5      2.63      0.00
   17    3    5     -2.79      0.00
   18    3    5      1.56      0.00
   19    3    5      0.32      0.00
   20    3    5     -1.40      0.00
   21    3    5     -1.74      0.00
   22    3    5     -3.79      0.00
  -22    4    5      1.51      0.00
  -21    4    5     -1.36      0.00
  -20    4    5      3.48      0.00
  -19    4    5      2.29      0.00
  -18    4    5      0.51      0.00
  -17    4    5      1.26      0.00
  -16    4    5     -2.80      0.00
  -15    4    5      0.54      0.00
  -14    4    5     -2.17      0.00
  -13    4    5      2.60      0.00
  -12    4    5     -2.18      0.00
  -11    4    5      2.44      0.00
  -10    4    5     -4.39      0.00
   -9    4    5      0.60      0.00
   -8    4    5      2.12      0.00
   -7    4    5      4.14      0.00
   -6    4    5     -2.67      0.00
   -5    4    5      2.02      0.00
   -4    4    5     -7.91      0.00
   -3    4    5      5.83      0.00
   -2    4    5      1.48      0.00
   -1    4    5      6.13      0.00
    0    4    5      0.60      0.00
    1    4    5      4.83      0.00
    2    4    5     -8.12      0.00
    3    4    5     17.17      0.00
    4    4    5      4.88      0.00
    5    4    5      3.05      0.00
    6    4    5     10.03      0.00
    7    4    5     -0.63      0.00
    8    4    5      1.65      0.00
    9    4    5     -1.36      0.00
   10    4    5      0.32      0.00
   11    4    5     -5.21      0.00
   12    4    5     -1.42      0.00
   13    4    5     -1.69      0.00
   14    4    5     -0.85      0.00
   15    4    5     -1.58      0.00
   16    4    5     -1.97      0.00
   17    4    5     -0.24      0.00
   18    4    5     -0.85      0.00
   19    4    5     -2.47      0.00
   20    4    5      0.79      0.00
   21    4    5      0.89      0.00
   22    4    5     -0.19      0.00
  -22    5    5      2.12      0.00
  -21    5    5     -1.53      0.00
  -20    5    5      0.78      0.00
  -19    5    5      2.39      0.00
  -18    5    5     -1.06      0.00
  -17    5    5     -1.24      0.00
  -16    5    5     -1.02      0.00
  -15    5    5     -1.60      0.00
  -14    5    5      0.38      0.00
  -13    5    5      1.99      0.00
  -12    5    5     -1.08      0.00
  -11    5    5      0.00      0.00
  -10    5    5      2.75      0.00
   -9    5    5      4.57      0.00
   -8    5    5      5.10      0.00
   -7    5    5      0.85      0.00
   -6    5    5      0.66      0.00
   -5    5    5      0.97      0.00
   -4    5    5      6.08      0.00
   -3    5    5      3.38      0.00
   -2    5    5     10.37      0.00
   -1    5    5      2.63      0.00
    0    5    5      4.80      0.00
    1    5    5      6.19      0.00
    2    5    5     13.43      0.00
    3    5    5      0.98      0.00
    4    5    5     14.93      0.00
    5    5    5     -4.49      0.00
    6    5    5      3.71      0.00
    7    5    5      0.62      0.00
    8    5    5     -3.32      0.00
    9    5    5     -1.88      0.00
   10    5    5     -2.46      0.00
   11    5    5     -2.89      0.00
   12    5    5     -1.06      0.00
   13    5    5      1.93      0.00
   14    5    5     -0.76      0.00
   15    5    5      0.51      0.00
   16    5    5      1.64      0.00
   17    5    5      0.57      0.00
   18    5    5     -0.22      0.00
   19    5    5      0.40      0.00
   20    5    5     -1.34      0.00
   21    5    5      2.74      0.00
   22    5    5      2.47      0.00
  -22    6    5      1.57      0.00
  -21    6    5      1.15      0.00
  -20    6    5      0.40      0.00
  -19    6    5     -1.40      0.00
  -18    6    5      3.08      0.00
  -17    6    5     -2.63      0.00
  -16    6    5      3.36      0.00
  -15    6    5      1.98      0.00
  -14    6    5      3.65      0.00
  -13    6    5     -0.76      0.00
  -12    6    5      2.39      0.00
  -11    6    5     -1.23      0.00
  -10    6    5      5.08      0.00
   -9    6    5     -0.56      0.00
   -8    6    5     -0.83      0.00
   -7    6    5     -4.77      0.00
   -6    6    5      2.75      0.00
   -5    6    5     -0.87      0.00
   -4    6    5      6.30      0.00
   -3    6    5      0.00      0.00
   -2    6    5      2.97      0.00
   -1    6    5      2.09      0.00
    0    6    5      4.23      0.00
    1    6    5     -1.66      0.00
    2    6    5      5.30      0.00
    3    6    5     -7.51      0.00
    4    6    5     -5.29      0.00
    5    6    5     -0.20      0.00
    6    6    5     -7.02      0.00
    7    6    5     -2.69      0.00
    8    6    5     -1.52      0.00
    9    6    5     -1.73      0.00
   10    6    5     -2.36      0.00
   11    6    5      1.05      0.00
   12    6    5     -2.45      0.00
   13    6    5     -0.21      0.00
   14    6    5      0.78      0.00
   15    6    5      0.04      0.00
   16    6    5     -0.11      0.00
   17    6    5      3.73      0.00
   18    6    5     -2.43      0.00
   19    6    5      0.65      0.00
   20    6    5      0.80      0.00
   21    6    5     -0.20      0.00
  -21    7    5      3.50      0.00
  -20    7    5     -0.41      0.00
  -19    7    5     -0.85      0.00
  -18    7    5     -1.72      0.00
  -17    7    5      1.04      0.00
  -16    7    5      0.53      0.00
  -15    7    5     -0.07      0.00
  -14    7    5     -1.24      0.00
  -13    7    5     -0.97      0.00
  -12    7    5      0.90      0.00
  -11    7    5      0.59      0.00
  -10    7    5     -3.26      0.00
   -9    7    5     -2.45      0.00
   -8    7    5     -4.14      0.00
   -7    7    5     -0.27      0.00
   -6    7    5     -2.20      0.00
   -5    7    5      1.99      0.00
   -4    7    5     -5.45      0.00
   -3    7    5      0.55      0.00
   -2    7    5     -7.94      0.00
   -1    7    5     -2.67      0.00
    0    7    5     -4.23      0.00
    1    7    5     -8.77      0.00
    2    7    5    -11.68      0.00
    3    7    5     -3.63      0.00
    4    7    5    -10.08      0.00
    5    7    5     -1.35      0.00
    6    7    5     -2.67      0.00
    7    7    5      0.63      0.00
    8    7    5     -0.34      0.00
    9    7    5      2.58      0.00
   10    7    5     -0.55      0.00
   11    7    5      2.43      0.00
   12    7    5     -0.84      0.00
   13    7    5     -1.80      0.00
   14    7    5      0.26      0.00
   15    7    5      1.70      0.00
   16    7    5     -1.92      0.00
   17    7    5     -1.31      0.00
   18    7    5      2.09      0.00
   19    7    5     -2.74      0.00
   20    7    5      1.56      0.00
   21    7    5      0.81      0.00
  -21    8    5     -1.11      0.00
  -20    8    5     -0.02      0.00
  -19    8    5     -0.12      0.00
  -18    8    5     -0.58      0.00
  -17    8    5     -0.90      0.00
  -16    8    5      0.13      0.00
  -15    8    5     -1.57      0.00
  -14    8    5      0.64      0.00
  -13    8    5      3.24      0.00
  -12    8    5     -2.00      0.00
  -11    8    5     -0.28      0.00
  -10    8    5     -1.93      0.00
   -9    8    5      1.08      0.00
   -8    8    5      0.58      0.00
   -7    8    5      6.69      0.00
   -6    8    5      1.34      0.00
   -5    8    5      1.36      0.00
   -4    8    5     -0.55      0.00
   -3    8    5     -1.75      0.00
   -2    8    5     -1.08      0.00
   -1    8    5     -4.06      0.00
    0    8    5     -3.55      0.00
    1    8    5      2.44      0.00
    2    8    5     -5.92      0.00
    3    8    5      2.42      0.00
    4    8    5      1.16      0.00
    5    8    5      0.50      0.00
    6    8    5      3.87      0.00
    7    8    5      2.48      0.00
    8    8    5      1.64      0.00
    9    8    5      1.99      0.00
   10    8    5      1.50      0.00
   11    8    5     -0.18      0.00
   12    8    5      2.90      0.00
   13    8    5      2.90      0.00
   14    8    5     -1.39      0.00
   15    8    5      4.45      0.00
   16    8    5      1.46      0.00
   17    8    5     -1.12      0.00
   18    8    5     -0.34      0.00
   19    8    5      5.28      0.00
   20    8    5     -0.21      0.00
   21    8    5      1.00      0.00
  -20    9    5      0.77      0.00
  -19    9    5     -2.22      0.00
  -18    9    5      3.17      0.00
  -17    9    5     -0.36      0.00
  -16    9    5     -0.20      0.00
  -15    9    5      1.14      0.00
  -14    9    5      5.18      0.00
  -13    9    5     -1.82      0.00
  -12    9    5      1.42      0.00
  -11    9    5     -2.14      0.00
  -10    9    5      1.19      0.00
   -9    9    5      2.17      0.00
   -8    9    5      4.31      0.00
   -7    9    5      1.26      0.00
   -6    9    5      4.47      0.00
   -5    9    5     -1.20      0.00
   -4    9    5      2.53      0.00
   -3    9    5      0.12      0.00
   -2    9    5      4.11      0.00
   -1    9    5      1.61      0.00
    0    9    5      3.51      0.00
    1    9    5      0.88      0.00
    2    9    5      4.87      0.00
    3    9    5     -1.28      0.00
    4    9    5      7.43      0.00
    5    9    5      1.80      0.00
    6    9    5      3.07      0.00
    7    9    5      0.07      0.00
    8    9    5      1.31      0.00
    9    9    5     -2.44      0.00
   10    9    5     -0.54      0.00
   11    9    5     -1.81      0.00
   12    9    5     -1.98      0.00
   13    9    5      2.95      0.00
   14    9    5      0.22      0.00
   15    9    5     -2.43      0.00
   16    9    5     -0.04      0.00
   17    9    5      1.77      0.00
   18    9    5     -1.34      0.00
   19    9    5     -2.02      0.00
   20    9    5      0.68      0.00
  -20   10    5      0.63      0.00
  -19   10    5     -0.16      0.00
  -18   10    5      2.03      0.00
  -17   10    5      0.34      0.00
  -16   10    5      2.80      0.00
  -15   10    5      0.32      0.00
  -14   10    5      1.66      0.00
  -13   10    5      0.46      0.00
  -12   10    5      2.09      0.00
  -11   10    5      2.86      0.00
  -10   10    5      2.40      0.00
   -9   10    5      0.17      0.00
   -8   10    5      0.83      0.00
   -7   10    5     -1.13      0.00
   -6   10    5     -0.79      0.00
   -5   10    5     -0.47      0.00
   -4   10    5      0.04      0.00
   -3   10    5      2.45      0.00
   -2   10    5      2.33      0.00
   -1   10    5      2.26      0.00
    0   10    5     -1.23      0.00
    1   10    5     -3.16      0.00
    2   10    5     -0.22      0.00
    3   10    5     -2.70      0.00
    4   10    5      0.98      0.00
    5   10    5      0.16      0.00
    6   10    5     -2.28      0.00
    7   10    5     -1.61      0.00
    8   10    5     -2.16      0.00
    9   10    5     -0.74      0.00
   10   10    5     -3.61      0.00
   11   10    5     -2.23      0.00
   12   10    5      0.80      0.00
   13   10    5     -2.69      0.00
   14   10    5      0.81      0.00
   15   10    5     -3.39      0.00
   16   10    5      0.19      0.00
   17   10    5      0.44      0.00
   18   10    5      2.24      0.00
   19   10    5     -3.27      0.00
   20   10    5     -0.84      0.00
  -19   11    5      3.17      0.00
  -18   11    5     -2.80      0.00
  -17   11    5      1.87      0.00
  -16   11    5     -1.52      0.00
  -15   11    5      0.57      0.00
  -14   11    5     -0.65      0.00
  -13   11    5      4.08      0.00
  -12   11    5      0.97      0.00
  -11   11    5      2.22      0.00
  -10   11    5     -1.07      0.00
   -9   11    5      0.54      0.00
   -8   11    5     -3.41      0.00
   -7   11    5     -0.49      0.00
   -6   11    5     -2.08      0.00
   -5   11    5      2.94      0.00
   -4   11    5     -2.58      0.00
   -3   11    5      2.12      0.00
   -2   11    5     -3.32      0.00
   -1   11    5     -1.79      0.00
    0   11    5     -3.81      0.00
    1   11    5     -3.01      0.00
    2   11    5     -1.76      0.00
    3   11    5      1.05      0.00
    4   11    5     -3.67      0.00
    5   11    5      2.46      0.00
    6   11    5     -2.58      0.00
    7   11    5      0.63      0.00
    8   11    5     -1.50      0.00
    9   11    5      0.07      0.00
   10   11    5      1.22      0.00
   11   11    5      0.42      0.00
   12   11    5     -0.70      0.00
   13   11    5      2.19      0.00
   14   11    5     -1.56      0.00
   15   11    5      0.07      0.00
   16   11    5     -1.62      0.00
   17   11    5      2.05      0.00
   18   11    5     -1.71      0.00
   19   11    5      1.91      0.00
  -18   12    5      1.81      0.00
  -17   12    5     -1.92      0.00
  -16   12    5      0.96      0.00
  -15   12    5      0.30      0.00
  -14   12    5      2.25      0.00
  -13   12    5      3.28      0.00
  -12   12    5     -2.28      0.00
  -11   12    5     -2.73      0.00
  -10   12    5     -3.62      0.00
   -9   12    5      1.75      0.00
   -8   12    5     -2.93      0.00
   -7   12    5      1.69      0.00
   -6   12    5     -1.17      0.00
   -5   12    5      2.69      0.00
   -4   12    5      0.14      0.00
   -3   12    5     -4.48      0.00
   -2   12    5     -2.33      0.00
   -1   12    5     -4.70      0.00
    0   12    5      1.71      0.00
    1   12    5     -1.29      0.00
    2   12    5      3.91      0.00
    3   12    5      3.56      0.00
    4   12    5      2.38      0.00
    5   12    5     -0.77      0.00
    6   12    5      1.20      0.00
    7   12    5      0.41      0.00
    8   12    5      2.34      0.00
    9   12    5      1.31      0.00
   10   12    5     -1.19      0.00
   11   12    5      4.58      0.00
   12   12    5     -0.37      0.00
   13   12    5      0.92      0.00
   14   12    5     -0.23      0.00
   15   12    5      2.97      0.00
   16   12    5     -1.88      0.00
   17   12    5      1.27      0.00
   18   12    5      1.30      0.00
  -18   13    5      0.04      0.00
  -17   13    5     -3.41      0.00
  -16   13    5     -0.60      0.00
  -15   13    5      1.34      0.00
  -14   13    5      1.47      0.00
  -13   13    5     -1.32      0.00
  -12   13    5     -3.12      0.00
  -11   13    5     -3.36      0.00
  -10   13    5     -0.66      0.00
   -9   13    5     -1.81      0.00
   -8   13    5      3.98      0.00
   -7   13    5     -1.30      0.00
   -6   13    5      4.30      0.00
   -5   13    5      1.71      0.00
   -4   13    5      0.78      0.00
   -3   13    5     -2.46      0.00
   -2   13    5      1.27      0.00
   -1   13    5      0.24      0.00
    0   13    5      3.92      0.00
    1   13    5      4.16      0.00
    2   13    5      2.77      0.00
    3   13    5      1.03      0.00
    4   13    5      4.26      0.00
    5   13    5     -4.20      0.00
    6   13    5      1.95      0.00
    7   13    5     -1.49      0.00
    8   13    5      2.32      0.00
    9   13    5      0.21      0.00
   10   13    5     -1.34      0.00
   11   13    5     -1.96      0.00
   12   13    5      2.51      0.00
   13   13    5      0.50      0.00
   14   13    5     -1.29      0.00
   15   13    5      1.71      0.00
   16   13    5      4.29      0.00
   17   13    5      1.72      0.00
  -17   14    5     -3.19      0.00
  -16   14    5      0.80      0.00
  -15   14    5      2.98      0.00
  -14   14    5      1.42      0.00
  -13   14    5     -4.18      0.00
  -12   14    5      3.90      0.00
  -11   14    5     -1.05      0.00
  -10   14    5      3.55      0.00
   -9   14    5     -2.67      0.00
   -8   14    5      2.87      0.00
   -7   14    5      5.09      0.00
   -6   14    5      2.21      0.00
   -5   14    5     -0.51      0.00
   -4   14    5     -0.78      0.00
   -3   14    5      1.85      0.00
   -2   14    5      1.18      0.00
   -1   14    5      4.37      0.00
    0   14    5      1.65      0.00
    1   14    5      1.77      0.00
    2   14    5      1.67      0.00
    3   14    5     -4.28      0.00
    4   14    5     -0.05      0.00
    5   14    5     -1.53      0.00
    6   14    5     -2.48      0.00
    7   14    5     -1.76      0.00
    8   14    5     -2.61      0.00
    9   14    5     -3.56      0.00
   10   14    5     -0.06      0.00
   11   14    5     -2.49      0.00
   12   14    5     -0.21      0.00
   13   14    5      1.22      0.00
   14   14    5     -0.33      0.00
   15   14    5      2.27      0.00
   16   14    5      3.41      0.00
   17   14    5     -0.29      0.00
  -16   15    5      0.19      0.00
  -15   15    5     -0.66      0.00
  -14   15    5      3.79      0.00
  -13   15    5      3.07      0.00
  -12   15    5      1.38      0.00
  -11   15    5      5.78      0.00
  -10   15    5     -4.83      0.00
   -9   15    5      3.50      0.00
   -8   15    5     -0.82      0.00
   -7   15    5      4.47      0.00
   -6   15    5     -5.88      0.00
   -5   15    5      0.06      0.00
   -4   15    5      1.07      0.00
   -3   15    5      2.07      0.00
   -2   15    5      0.24      0.00
   -1   15    5      3.32      0.00
    0   15    5     -0.65      0.00
    1   15    5     -0.30      0.00
    2   15    5     -2.00      0.00
    3   15    5      0.20      0.00
    4   15    5     -5.98      0.00
    5   15    5      0.21      0.00
    6   15    5      1.26      0.00
    7   15    5     -1.29      0.00
    8   15    5      0.53      0.00
    9   15    5     -0.17      0.00
   10   15    5      1.00      0.00
   11   15    5      5.10      0.00
   12   15    5     -1.30      0.00
   13   15    5      1.44      0.00
   14   15    5      1.39      0.00
   15   15    5      0.94      0.00
  -11   16    5     -7.44      0.00
  -10   16    5     -0.75      0.00
   -9   16    5      0.59      0.00
   -8   16    5     -0.34      0.00
   -7   16    5     -2.60      0.00
   -6   16    5      3.34      0.00
   -5   16    5     -1.17      0.00
   -4   16    5      4.36      0.00
   -3   16    5      1.42      0.00
   -2   16    5     -2.27      0.00
   -1   16    5     -3.41      0.00
    0   16    5     -0.38      0.00
    1   16    5     -1.34      0.00
    2   16    5     -1.39      0.00
    3   16    5      0.54      0.00
    4   16    5      0.95      0.00
    5   16    5      1.99      0.00
    6   16    5      3.73      0.00
    7   16    5      2.71      0.00
    8   16    5     -1.52      0.00
    9   16    5      0.44      0.00
   10   16    5     -0.18      0.00
   11   16    5     -3.29      0.00
   12   16    5     -3.25      0.00
   13   16    5     -6.89      0.00
   14   16    5     -1.73      0.00
  -11   17    5     -5.70      0.00
  -10   17    5      1.92      0.00
   -9   17    5     -0.38      0.00
   -8   17    5      8.74      0.00
   -7   17    5     -0.07      0.00
   -6   17    5      5.11      0.00
   -5   17    5      3.80      0.00
   -4   17    5     -5.18      0.00
   -3   17    5     -1.41      0.00
   -2   17    5     -0.58      0.00
   -1   17    5     -6.62      0.00
    0   17    5      2.44      0.00
    1   17    5     -0.70      0.00
    2   17    5      1.49      0.00
    3   17    5      2.94      0.00
    4   17    5      7.23      0.00
    5   17    5      2.15      0.00
    6   17    5      0.33      0.00
    7   17    5      1.52      0.00
    8   17    5      1.32      0.00
    9   17    5     -0.82      0.00
   10   17    5     -0.36      0.00
   11   17    5     -2.43      0.00
   12   17    5     -4.89      0.00
   13   17    5     -2.46      0.00
  -11   18    5      5.06      0.00
  -10   18    5      4.86      0.00
   -9   18    5      5.87      0.00
   -8   18    5      1.77      0.00
   -7   18    5      3.81      0.00
   -6   18    5     -5.46      0.00
   -5   18    5     -4.18      0.00
   -4   18    5     -0.08      0.00
   -3   18    5     -3.78      0.00
   -2   18    5      0.51      0.00
   -1   18    5      6.81      0.00
    0   18    5     -1.88      0.00
    1   18    5      6.48      0.00
    2   18    5      2.80      0.00
    3   18    5     -0.35      0.00
    4   18    5      1.57      0.00
    5   18    5     -2.38      0.00
    6   18    5     -2.63      0.00
    7   18    5     -2.04      0.00
    8   18    5      0.24      0.00
    9   18    5      4.08      0.00
   10   18    5     -4.05      0.00
   11   18    5      0.21      0.00
   -9   19    5      5.85      0.00
   -8   19    5     -4.80      0.00
   -7   19    5     -1.12      0.00
   -6   19    5     -3.66      0.00
   -5   19    5      1.40      0.00
   -4   19    5      1.97      0.00
   -3   19    5      4.18      0.00
   -2   19    5     -0.25      0.00
   -1   19    5      4.38      0.00
    0   19    5      4.94      0.00
    1   19    5      1.37      0.00
    2   19    5      0.70      0.00
    3   19    5     -1.83      0.00
    4   19    5     -6.67      0.00
    5   19    5     -0.07      0.00
    6   19    5     -1.27      0.00
    7   19    5     -0.54      0.00
    8   19    5     -0.89      0.00
    9   19    5     -1.08      0.00
   -7   20    5      0.45      0.00
   -6   20    5      5.05      0.00
   -5   20    5      4.85      0.00
   -4   20    5      2.48      0.00
   -3   20    5      2.00      0.00
   -2   20    5      3.21      0.00
   -1   20    5     -1.47      0.00
    0   20    5      3.04      0.00
    1   20    5      1.87      0.00
    2   20    5     -2.96      0.00
    3   20    5     -1.72      0.00
    4   20    5     -1.39      0.00
    5   20    5      0.07      0.00
    6   20    5      0.79      0.00
   -1   21    5      3.92      0.00
    0   21    5     -1.48      0.00
    1   21    5     -0.19      0.00
  -22    0    6     -1.83      0.00
  -20    0    6      0.05      0.00
  -18    0    6      1.37      0.00
  -16    0    6     -3.97      0.00
  -14    0    6     -4.08      0.00
  -12    0    6     -5.57      0.00
  -10    0    6    -13.11      0.00
   -8    0    6    -17.28      0.00
   -6    0    6    -10.07      0.00
   -4    0    6      3.51      0.00
   -2    0    6     -2.06      0.00
    0    0    6     37.26      0.00
    2    0    6      3.60      0.00
    4    0    6     -5.86      0.00
    6    0    6      3.75      0.00
    8    0    6      0.47      0.00
   10    0    6     -0.19      0.00
   12    0    6      3.84      0.00
   14    0    6     -2.19      0.00
   16    0    6      2.52      0.00
   18    0    6      3.31      0.00
   20    0    6     -1.06      0.00
   22    0    6     -1.33      0.00
  -22    1    6     -0.75      0.00
  -21    1    6     -1.81      0.00
  -20    1    6     -0.43      0.00
  -19    1    6     -2.00      0.00
  -18    1    6     -3.05      0.00
  -17    1    6     -4.40      0.00
  -16    1    6     -4.30      0.00
  -15    1    6     -3.72      0.00
  -14    1    6     -1.58      0.00
  -13    1    6      0.02      0.00
  -12    1    6     -2.20      0.00
  -11    1    6      0.03      0.00
  -10    1    6      5.33      0.00
   -9    1    6     -2.08      0.00
   -8    1    6      7.25      0.00
   -7    1    6     -1.94      0.00
   -6    1    6     12.47      0.00
   -5    1    6      3.80      0.00
   -4    1    6      4.95      0.00
   -3    1    6     -0.04      0.00
   -2    1    6     15.28      0.00
   -1    1    6      1.37      0.00
    0    1    6      5.49      0.00
    1    1    6      6.52      0.00
    2    1    6    -14.10      0.00
    3    1    6     -2.06      0.00
    4    1    6      3.72      0.00
    5    1    6     -0.43      0.00
    6    1    6      2.83      0.00
    7    1    6      1.09      0.00
    8    1    6     -3.32      0.00
    9    1    6     -0.76      0.00
   10    1    6     -3.68      0.00
   11    1    6      0.49      0.00
   12    1    6     -1.86      0.00
   13    1    6      0.02      0.00
   14    1    6     -2.64      0.00
   15    1    6      0.32      0.00
   16    1    6     -1.34      0.00
   17    1    6      4.14      0.00
   18    1    6     -4.34      0.00
   19    1    6      0.77      0.00
   20    1    6     -1.77      0.00
   21    1    6     -0.21      0.00
   22    1    6      2.72      0.00
  -22    2    6     -0.93      0.00
  -21    2    6      4.76      0.00
  -20    2    6      0.07      0.00
  -19    2    6     -0.66      0.00
  -18    2    6     -1.26      0.00
  -17    2    6     -1.39      0.00
  -16    2    6      1.04      0.00
  -15    2    6     -0.67      0.00
  -14    2    6      1.13      0.00
  -13    2    6     -0.99      0.00
  -12    2    6      5.48      0.00
  -11    2    6     -1.08      0.00
  -10    2    6      7.01      0.00
   -9    2    6      4.27      0.00
   -8    2    6      9.70      0.00
   -7    2    6      5.37      0.00
   -6    2    6      5.43      0.00
   -5    2    6      4.42      0.00
   -4    2    6      7.08      0.00
   -3    2    6     -3.59      0.00
   -2    2    6     10.79      0.00
   -1    2    6      6.24      0.00
    0    2    6     -8.42      0.00
    1    2    6     -3.23      0.00
    2    2    6      2.41      0.00
    3    2    6     -8.58      0.00
    4    2    6      9.66      0.00
    5    2    6      0.10      0.00
    6    2    6     -5.60      0.00
    7    2    6      3.91      0.00
    8    2    6     -1.09      0.00
    9    2    6      0.59      0.00
   10    2    6     -4.02      0.00
   11    2    6      1.82      0.00
   12    2    6     -3.49      0.00
   13    2    6     -0.51      0.00
   14    2    6     -1.16      0.00
   15    2    6      0.48      0.00
   16    2    6      0.54      0.00
   17    2    6     -0.51      0.00
   18    2    6      2.19      0.00
   19    2    6     -1.06      0.00
   20    2    6      0.02      0.00
   21    2    6      0.85      0.00
   22    2    6      3.11      0.00
  -22    3    6      0.72      0.00
  -21    3    6     -1.55      0.00
  -20    3    6     -1.93      0.00
  -19    3    6     -0.96      0.00
  -18    3    6     -2.40      0.00
  -17    3    6      1.77      0.00
  -16    3    6     -1.59      0.00
  -15    3    6      0.97      0.00
  -14    3    6      0.51      0.00
  -13    3    6      0.77      0.00
  -12    3    6      1.99      0.00
  -11    3    6      2.17      0.00
  -10    3    6     -1.25      0.00
   -9    3    6      8.21      0.00
   -8    3    6     -0.29      0.00
   -7    3    6      0.91      0.00
   -6    3    6     -1.31      0.00
   -5    3    6      1.08      0.00
   -4    3    6      1.12      0.00
   -3    3    6      3.67      0.00
   -2    3    6     -6.92      0.00
   -1    3    6      6.41      0.00
    0    3    6      0.04      0.00
    1    3    6     -6.05      0.00
    2    3    6      4.06      0.00
    3    3    6      6.19      0.00
    4    3    6     -9.87      0.00
    5    3    6      5.73      0.00
    6    3    6     -3.20      0.00
    7    3    6     -0.98      0.00
    8    3    6      0.92      0.00
    9    3    6      1.73      0.00
   10    3    6      0.85      0.00
   11    3    6     -0.66      0.00
   12    3    6      0.27      0.00
   13    3    6     -1.29      0.00
   14    3    6      0.77      0.00
   15    3    6     -2.05      0.00
   16    3    6      4.67      0.00
   17    3    6     -1.22      0.00
   18    3    6      1.81      0.00
   19    3    6      1.41      0.00
   20    3    6      0.63      0.00
   21    3    6      2.06      0.00
   22    3    6     -0.20      0.00
  -22    4    6     -1.14      0.00
  -21    4    6     -3.05      0.00
  -20    4    6     -2.00      0.00
  -19    4    6     -1.25      0.00
  -18    4    6     -1.03      0.00
  -17    4    6      0.44      0.00
  -16    4    6     -1.71      0.00
  -15    4    6     -0.38      0.00
  -14    4    6     -0.85      0.00
  -13    4    6      2.29      0.00
  -12    4    6     -4.13      0.00
  -11    4    6      1.78      0.00
  -10    4    6     -0.54      0.00
   -9    4    6     -1.22      0.00
   -8    4    6     -5.43      0.00
   -7    4    6     -3.31      0.00
   -6    4    6     -2.24      0.00
   -5    4    6      5.06      0.00
   -4    4    6     -4.84      0.00
   -3    4    6     -0.04      0.00
   -2    4    6     -7.47      0.00
   -1    4    6     -4.78      0.00
    0    4    6     -1.66      0.00
    1    4    6      3.26      0.00
    2    4    6    -10.84      0.00
    3    4    6      0.43      0.00
    4    4    6     -6.89      0.00
    5    4    6     -8.25      0.00
    6    4    6      3.87      0.00
    7    4    6     -5.19      0.00
    8    4    6      1.19      0.00
    9    4    6      1.96      0.00
   10    4    6      3.90      0.00
   11    4    6      1.32      0.00
   12    4    6      3.47      0.00
   13    4    6      0.05      0.00
   14    4    6      1.56      0.00
   15    4    6      3.01      0.00
   16    4    6      0.29      0.00
   17    4    6      1.38      0.00
   18    4    6      0.98      0.00
   19    4    6     -1.21      0.00
   20    4    6      1.04      0.00
   21    4    6      0.28      0.00
   22    4    6     -1.66      0.00
  -22    5    6      2.46      0.00
  -21    5    6     -3.46      0.00
  -20    5    6     -1.08      0.00
  -19    5    6     -0.25      0.00
  -18    5    6     -0.42      0.00
  -17    5    6     -1.58      0.00
  -16    5    6      0.79      0.00
  -15    5    6     -1.25      0.00
  -14    5    6     -1.38      0.00
  -13    5    6      0.09      0.00
  -12    5    6      0.44      0.00
  -11    5    6      0.98      0.00
  -10    5    6     -0.23      0.00
   -9    5    6     -6.25      0.00
   -8    5    6     -3.61      0.00
   -7    5    6     -3.46      0.00
   -6    5    6      4.55      0.00
   -5    5    6     -2.98      0.00
   -4    5    6      2.06      0.00
   -3    5    6     -9.91      0.00
   -2    5    6      1.10      0.00
   -1    5    6     -7.29      0.00
    0    5    6     -1.94      0.00
    1    5    6     -5.82      0.00
    2    5    6     -1.91      0.00
    3    5    6    -11.10      0.00
    4    5    6      5.86      0.00
    5    5    6     -4.46      0.00
    6    5    6      0.07      0.00
    7    5    6      3.82      0.00
    8    5    6      1.99      0.00
    9    5    6      0.79      0.00
   10    5    6      2.96      0.00
   11    5    6      1.47      0.00
   12    5    6     -1.67      0.00
   13    5    6      0.29      0.00
   14    5    6     -1.01      0.00
   15    5    6     -1.43      0.00
   16    5    6     -2.68      0.00
   17    5    6     -0.89      0.00
   18    5    6     -1.57      0.00
   19    5    6      1.18      0.00
   20    5    6     -2.47      0.00
   21    5    6     -0.40      0.00
   22    5    6      0.76      0.00
  -21    6    6     -0.12      0.00
  -20    6    6     -1.86      0.00
  -19    6    6     -2.33      0.00
  -18    6    6      2.42      0.00
  -17    6    6     -2.24      0.00
  -16    6    6     -1.21      0.00
  -15    6    6     -3.36      0.00
  -14    6    6     -1.13      0.00
  -13    6    6     -1.74      0.00
  -12    6    6      3.24      0.00
  -11    6    6     -2.74      0.00
  -10    6    6      0.22      0.00
   -9    6    6     -2.29      0.00
   -8    6    6      3.19      0.00
   -7    6    6      1.83      0.00
   -6    6    6      3.25      0.00
   -5    6    6      0.38      0.00
   -4    6    6      1.35      0.00
   -3    6    6     -0.04      0.00
   -2    6    6     -3.26      0.00
   -1    6    6      4.06      0.00
    0    6    6     -2.70      0.00
    1    6    6     -0.74      0.00
    2    6    6      6.44      0.00
    3    6    6      2.14      0.00
    4    6    6      4.32      0.00
    5    6    6      5.20      0.00
    6    6    6      1.03      0.00
    7    6    6      2.81      0.00
    8    6    6      0.67      0.00
    9    6    6      0.71      0.00
   10    6    6     -0.01      0.00
   11    6    6      1.23      0.00
   12    6    6     -2.30      0.00
   13    6    6      1.28      0.00
   14    6    6     -1.46      0.00
   15    6    6     -1.44      0.00
   16    6    6     -1.90      0.00
   17    6    6      1.88      0.00
   18    6    6     -0.61      0.00
   19    6    6      1.19      0.00
   20    6    6      0.41      0.00
   21    6    6     -2.17      0.00
  -21    7    6      3.47      0.00
  -20    7    6     -1.96      0.00
  -19    7    6      0.30      0.00
  -18    7    6     -0.51      0.00
  -17    7    6      1.72      0.00
  -16    7    6     -1.58      0.00
  -15    7    6     -0.31      0.00
  -14    7    6      2.20      0.00
  -13    7    6      0.63      0.00
  -12    7    6     -0.84      0.00
  -11    7    6      1.81      0.00
  -10    7    6     -0.06      0.00
   -9    7    6      2.77      0.00
   -8    7    6      0.74      0.00
   -7    7    6      3.68      0.00
   -6    7    6     -4.42      0.00
   -5    7    6      4.10      0.00
   -4    7    6     -1.85      0.00
   -3    7    6      5.28      0.00
   -2    7    6      0.11      0.00
   -1    7    6      2.50      0.00
    0    7    6      9.77      0.00
    1    7    6      3.99      0.00
    2    7    6      4.54      0.00
    3    7    6      7.85      0.00
    4    7    6     -2.91      0.00
    5    7    6      4.05      0.00
    6    7    6      0.77      0.00
    7    7    6     -0.80      0.00
    8    7    6     -2.80      0.00
    9    7    6      1.60      0.00
   10    7    6     -2.29      0.00
   11    7    6      1.96      0.00
   12    7    6     -1.52      0.00
   13    7    6     -2.71      0.00
   14    7    6      1.43      0.00
   15    7    6      0.92      0.00
   16    7    6      0.12      0.00
   17    7    6     -0.21      0.00
   18    7    6      5.48      0.00
   19    7    6     -1.69      0.00
   20    7    6     -0.75      0.00
   21    7    6      0.09      0.00
  -21    8    6     -0.92      0.00
  -20    8    6      1.90      0.00
  -19    8    6      0.92      0.00
  -18    8    6      2.30      0.00
  -17    8    6     -2.40      0.00
  -16    8    6      1.74      0.00
  -15    8    6      0.14      0.00
  -14    8    6     -1.61      0.00
  -13    8    6     -0.52      0.00
  -12    8    6     -0.28      0.00
  -11    8    6      1.15      0.00
  -10    8    6     -0.54      0.00
   -9    8    6      1.13      0.00
   -8    8    6     -3.42      0.00
   -7    8    6     -3.31      0.00
   -6    8    6     -2.47      0.00
   -5    8    6     -4.57      0.00
   -4    8    6      1.89      0.00
   -3    8    6     -1.56      0.00
   -2    8    6      1.29      0.00
   -1    8    6     -0.53      0.00
    0    8    6     -0.31      0.00
    1    8    6      3.27      0.00
    2    8    6     -4.79      0.00
    3    8    6     -1.45      0.00
    4    8    6     -1.38      0.00
    5    8    6     -4.03      0.00
    6    8    6     -1.03      0.00
    7    8    6     -0.42      0.00
    8    8    6      0.31      0.00
    9    8    6      0.77      0.00
   10    8    6      0.70      0.00
   11    8    6     -3.26      0.00
   12    8    6     -0.31      0.00
   13    8    6     -2.00      0.00
   14    8    6     -4.71      0.00
   15    8    6      0.88      0.00
   16    8    6     -1.09      0.00
   17    8    6     -0.92      0.00
   18    8    6     -4.03      0.00
   19    8    6      0.41      0.00
   20    8    6     -3.70      0.00
  -20    9    6      3.34      0.00
  -19    9    6      0.50      0.00
  -18    9    6      0.88      0.00
  -17    9    6      0.78      0.00
  -16    9    6     -0.61      0.00
  -15    9    6     -2.65      0.00
  -14    9    6     -1.35      0.00
  -13    9    6     -2.36      0.00
  -12    9    6      2.27      0.00
  -11    9    6     -1.56      0.00
  -10    9    6     -0.17      0.00
   -9    9    6     -1.10      0.00
   -8    9    6      0.53      0.00
   -7    9    6     -2.89      0.00
   -6    9    6      1.61      0.00
   -5    9    6     -0.62      0.00
   -4    9    6      0.21      0.00
   -3    9    6     -0.59      0.00
   -2    9    6     -0.32      0.00
   -1    9    6     -3.64      0.00
    0    9    6     -1.36      0.00
    1    9    6     -1.16      0.00
    2    9    6      0.32      0.00
    3    9    6     -4.15      0.00
    4    9    6     -1.05      0.00
    5    9    6     -2.76      0.00
    6    9    6     -0.86      0.00
    7    9    6      1.75      0.00
    8    9    6      3.80      0.00
    9    9    6      0.61      0.00
   10    9    6      2.35      0.00
   11    9    6      1.21      0.00
   12    9    6     -1.48      0.00
   13    9    6      2.23      0.00
   14    9    6     -0.85      0.00
   15    9    6     -1.56      0.00
   16    9    6      0.79      0.00
   17    9    6      0.89      0.00
   18    9    6     -2.81      0.00
   19    9    6     -2.01      0.00
   20    9    6      2.68      0.00
  -20   10    6     -0.21      0.00
  -19   10    6     -0.90      0.00
  -18   10    6     -0.17      0.00
  -17   10    6     -0.99      0.00
  -16   10    6      1.07      0.00
  -15   10    6     -3.12      0.00
  -14   10    6     -0.29      0.00
  -13   10    6     -0.72      0.00
  -12   10    6     -2.30      0.00
  -11   10    6     -0.44      0.00
  -10   10    6     -1.06      0.00
   -9   10    6     -0.54      0.00
   -8   10    6     -0.72      0.00
   -7   10    6      3.00      0.00
   -6   10    6      1.50      0.00
   -5   10    6      1.75      0.00
   -4   10    6     -0.52      0.00
   -3   10    6     -0.11      0.00
   -2   10    6     -0.95      0.00
   -1   10    6      1.67      0.00
    0   10    6      1.06      0.00
    1   10    6      2.61      0.00
    2   10    6      2.59      0.00
    3   10    6     -0.63      0.00
    4   10    6      2.54      0.00
    5   10    6      2.72      0.00
    6   10    6      2.29      0.00
    7   10    6      2.21      0.00
    8   10    6      1.62      0.00
    9   10    6      2.89      0.00
   10   10    6     -0.38      0.00
   11   10    6      0.95      0.00
   12   10    6      1.93      0.00
   13   10    6     -0.87      0.00
   14   10    6      1.90      0.00
   15   10    6      0.14      0.00
   16   10    6     -0.54      0.00
   17   10    6     -0.22      0.00
   18   10    6      1.04      0.00
   19   10    6     -1.80      0.00
  -19   11    6      0.23      0.00
  -18   11    6     -0.18      0.00
  -17   11    6      2.00      0.00
  -16   11    6     -0.24      0.00
  -15   11    6      1.01      0.00
  -14   11    6     -1.47      0.00
  -13   11    6     -0.25      0.00
  -12   11    6     -1.07      0.00
  -11   11    6      1.63      0.00
  -10   11    6      1.00      0.00
   -9   11    6      0.37      0.00
   -8   11    6      0.55      0.00
   -7   11    6      2.40      0.00
   -6   11    6      0.96      0.00
   -5   11    6      3.38      0.00
   -4   11    6     -1.61      0.00
   -3   11    6      2.90      0.00
   -2   11    6      0.49      0.00
   -1   11    6      3.50      0.00
    0   11    6      1.36      0.00
    1   11    6      1.37      0.00
    2   11    6      0.75      0.00
    3   11    6      0.76      0.00
    4   11    6     -2.18      0.00
    5   11    6      3.38      0.00
    6   11    6     -0.84      0.00
    7   11    6      1.19      0.00
    8   11    6     -2.12      0.00
    9   11    6     -0.28      0.00
   10   11    6      0.64      0.00
   11   11    6     -2.27      0.00
   12   11    6     -1.24      0.00
   13   11    6      0.71      0.00
   14   11    6      1.11      0.00
   15   11    6     -0.13      0.00
   16   11    6     -1.11      0.00
   17   11    6      0.06      0.00
   18   11    6     -0.43      0.00
   19   11    6     -0.65      0.00
  -18   12    6      2.87      0.00
  -17   12    6     -0.35      0.00
  -16   12    6      0.30      0.00
  -15   12    6     -2.20      0.00
  -14   12    6      0.54      0.00
  -13   12    6     -0.49      0.00
  -12   12    6      2.98      0.00
  -11   12    6      2.80      0.00
  -10   12    6     -1.15      0.00
   -9   12    6      3.96      0.00
   -8   12    6     -1.56      0.00
   -7   12    6      1.97      0.00
   -6   12    6     -0.46      0.00
   -5   12    6      1.92      0.00
   -4   12    6     -0.06      0.00
   -3   12    6      0.65      0.00
   -2   12    6      4.02      0.00
   -1   12    6     -2.55      0.00
    0   12    6      3.23      0.00
    1   12    6     -4.81      0.00
    2   12    6     -0.34      0.00
    3   12    6     -2.73      0.00
    4   12    6     -2.88      0.00
    5   12    6     -1.79      0.00
    6   12    6      1.87      0.00
    7   12    6     -1.44      0.00
    8   12    6      0.64      0.00
    9   12    6     -1.71      0.00
   10   12    6     -1.53      0.00
   11   12    6      2.31      0.00
   12   12    6     -3.44      0.00
   13   12    6      0.73      0.00
   14   12    6     -2.43      0.00
   15   12    6      1.69      0.00
   16   12    6     -4.76      0.00
   17   12    6     -2.65      0.00
   18   12    6     -3.18      0.00
  -17   13    6      0.51      0.00
  -16   13    6      1.69      0.00
  -15   13    6     -0.93      0.00
  -14   13    6     -1.04      0.00
  -13   13    6      6.05      0.00
  -12   13    6      2.16      0.00
  -11   13    6      0.48      0.00
  -10   13    6      1.37      0.00
   -9   13    6     -4.28      0.00
   -8   13    6      5.40      0.00
   -7   13    6     -3.40      0.00
   -6   13    6     -3.11      0.00
   -5   13    6     -4.02      0.00
   -4   13    6      2.47      0.00
   -3   13    6     -2.85      0.00
   -2   13    6     -0.90      0.00
   -1   13    6     -1.98      0.00
    0   13    6     -3.13      0.00
    1   13    6     -2.10      0.00
    2   13    6     -2.99      0.00
    3   13    6     -1.98      0.00
    4   13    6      6.26      0.00
    5   13    6     -2.05      0.00
    6   13    6      4.84      0.00
    7   13    6     -1.00      0.00
    8   13    6      1.01      0.00
    9   13    6      2.25      0.00
   10   13    6      0.14      0.00
   11   13    6     -0.15      0.00
   12   13    6      0.80      0.00
   13   13    6     -2.21      0.00
   14   13    6     -2.49      0.00
   15   13    6     -2.64      0.00
   16   13    6     -2.93      0.00
   17   13    6     -4.80      0.00
  -17   14    6     -0.88      0.00
  -16   14    6     -0.55      0.00
  -15   14    6      3.23      0.00
  -14   14    6      1.34      0.00
  -13   14    6     -0.29      0.00
  -12   14    6      3.30      0.00
  -11   14    6     -5.06      0.00
  -10   14    6     -2.11      0.00
   -9   14    6     -0.02      0.00
   -8   14    6     -5.19      0.00
   -7   14    6     -2.08      0.00
   -6   14    6     -4.44      0.00
   -5   14    6      1.52      0.00
   -4   14    6     -1.89      0.00
   -3   14    6      2.17      0.00
   -2   14    6     -5.05      0.00
   -1   14    6     -0.29      0.00
    0   14    6     -3.25      0.00
    1   14    6     -0.22      0.00
    2   14    6      2.72      0.00
    3   14    6      0.27      0.00
    4   14    6      3.90      0.00
    5   14    6      6.16      0.00
    6   14    6      0.68      0.00
    7   14    6      1.75      0.00
    8   14    6      2.58      0.00
    9   14    6      1.94      0.00
   10   14    6      3.73      0.00
   11   14    6     -0.31      0.00
   12   14    6     -1.65      0.00
   13   14    6      2.29      0.00
   14   14    6     -1.65      0.00
   15   14    6     -2.18      0.00
   16   14    6     -0.01      0.00
  -15   15    6     -1.63      0.00
  -14   15    6      4.54      0.00
  -13   15    6     -4.11      0.00
  -11   15    6      0.38      0.00
  -10   15    6     -2.76      0.00
   -9   15    6     -1.14      0.00
   -8   15    6     -5.64      0.00
   -7   15    6      1.39      0.00
   -6   15    6      2.27      0.00
   -5   15    6      2.01      0.00
   -4   15    6      1.22      0.00
   -3   15    6     -3.99      0.00
   -2   15    6     -0.88      0.00
   -1   15    6     -1.78      0.00
    0   15    6      0.47      0.00
    1   15    6      1.36      0.00
    2   15    6     -0.64      0.00
    3   15    6      3.21      0.00
    4   15    6     -1.48      0.00
    5   15    6      1.08      0.00
    6   15    6      0.80      0.00
    7   15    6     -1.17      0.00
    8   15    6     -0.65      0.00
    9   15    6     -0.14      0.00
   10   15    6     -2.15      0.00
   11   15    6     -0.19      0.00
   12   15    6      0.49      0.00
   13   15    6     -1.31      0.00
   14   15    6      2.35      0.00
   15   15    6     -1.93      0.00
  -11   16    6      1.67      0.00
  -10   16    6      2.35      0.00
   -9   16    6     -2.16      0.00
   -8   16    6      0.90      0.00
   -7   16    6     -0.23      0.00
   -6   16    6      3.16      0.00
   -5   16    6     -5.04      0.00
   -4   16    6     -1.96      0.00
   -3   16    6      1.34      0.00
   -2   16    6     -0.22      0.00
   -1   16    6      1.55      0.00
    0   16    6      3.56      0.00
    1   16    6     -0.25      0.00
    2   16    6     -0.26      0.00
    3   16    6      1.09      0.00
    4   16    6     -2.35      0.00
    5   16    6     -3.32      0.00
    6   16    6     -1.51      0.00
    7   16    6      1.19      0.00
    8   16    6     -0.38      0.00
    9   16    6      0.07      0.00
   10   16    6      2.98      0.00
   11   16    6      1.18      0.00
   12   16    6      5.51      0.00
   13   16    6      3.10      0.00
   14   16    6      1.22      0.00
  -11   17    6      1.51      0.00
  -10   17    6      0.89      0.00
   -9   17    6     -6.57      0.00
   -8   17    6      1.39      0.00
   -7   17    6     -4.22      0.00
   -6   17    6     -3.46      0.00
   -5   17    6      0.88      0.00
   -4   17    6     -0.99      0.00
   -3   17    6      2.50      0.00
   -2   17    6      6.42      0.00
   -1   17    6     -1.68      0.00
    0   17    6      1.67      0.00
    1   17    6     -1.74      0.00
    2   17    6      0.05      0.00
    3   17    6     -3.27      0.00
    4   17    6      1.85      0.00
    5   17    6     -2.46      0.00
    6   17    6      1.03      0.00
    7   17    6      1.71      0.00
    8   17    6      3.17      0.00
    9   17    6      1.21      0.00
   10   17    6     -0.45      0.00
   11   17    6      6.13      0.00
   12   17    6      0.05      0.00
   13   17    6      1.68      0.00
  -11   18    6     -1.80      0.00
  -10   18    6     -8.21      0.00
   -9   18    6     -0.12      0.00
   -8   18    6     -7.41      0.00
   -7   18    6      4.92      0.00
   -6   18    6      1.25      0.00
   -5   18    6      3.67      0.00
   -4   18    6      0.88      0.00
   -3   18    6     -1.01      0.00
   -2   18    6     -2.40      0.00
   -1   18    6      2.43      0.00
    0   18    6     -9.95      0.00
    1   18    6      1.19      0.00
    2   18    6     -1.80      0.00
    3   18    6      0.21      0.00
    4   18    6      3.33      0.00
    5   18    6      5.21      0.00
    6   18    6      2.20      0.00
    7   18    6      3.35      0.00
    8   18    6      0.83      0.00
    9   18    6      2.04      0.00
   10   18    6     -0.29      0.00
   11   18    6      0.94      0.00
   -9   19    6      1.62      0.00
   -8   19    6      1.52      0.00
   -7   19    6      2.54      0.00
   -6   19    6      1.08      0.00
   -5   19    6     -5.12      0.00
   -4   19    6     -2.81      0.00
   -3   19    6     -1.33      0.00
   -2   19    6     -4.23      0.00
   -1   19    6     -3.34      0.00
    0   19    6      0.93      0.00
    1   19    6     -3.17      0.00
    2   19    6      1.71      0.00
    3   19    6      3.64      0.00
    4   19    6      0.95      0.00
    5   19    6      3.59      0.00
    6   19    6      3.15      0.00
    7   19    6      1.25      0.00
    8   19    6      0.19      0.00
    9   19    6      2.85      0.00
   -6   20    6     -8.25      0.00
   -5   20    6     -3.51      0.00
   -4   20    6     -5.09      0.00
   -3   20    6     -0.66      0.00
   -2   20    6      0.41      0.00
   -1   20    6     -3.48      0.00
    0   20    6     -0.08      0.00
    1   20    6      2.11      0.00
    2   20    6      1.43      0.00
    3   20    6      1.20      0.00
    4   20    6      0.34      0.00
    5   20    6      1.55      0.00
    6   20    6      1.47      0.00
  -21    0    7      2.26      0.00
  -19    0    7     -2.05      0.00
  -17    0    7      4.30      0.00
  -15    0    7      5.24      0.00
  -13    0    7      3.60      0.00
  -11    0    7     11.83      0.00
   -9    0    7     12.19      0.00
   -7    0    7     15.94      0.00
   -5    0    7     -1.37      0.00
   -3    0    7      0.27      0.00
   -1    0    7    -14.76      0.00
    1    0    7    -12.73      0.00
    3    0    7      3.07      0.00
    5    0    7      1.53      0.00
    7    0    7      0.38      0.00
    9    0    7      0.21      0.00
   11    0    7     -0.46      0.00
   13    0    7      0.81      0.00
   15    0    7      1.06      0.00
   17    0    7     -0.33      0.00
   19    0    7      1.55      0.00
   21    0    7     -0.42      0.00
  -22    1    7      2.24      0.00
  -21    1    7      1.33      0.00
  -20    1    7      0.34      0.00
  -19    1    7      2.10      0.00
  -18    1    7      4.18      0.00
  -17    1    7      4.81      0.00
  -16    1    7      5.47      0.00
  -15    1    7      1.65      0.00
  -14    1    7      1.05      0.00
  -13    1    7      1.51      0.00
  -12    1    7      0.94      0.00
  -11    1    7     -3.86      0.00
  -10    1    7      2.72      0.00
   -9    1    7     -9.22      0.00
   -8    1    7      4.08      0.00
   -7    1    7    -15.00      0.00
   -6    1    7     -0.28      0.00
   -5    1    7    -13.66      0.00
   -4    1    7     -3.54      0.00
   -3    1    7     -5.99      0.00
   -2    1    7      1.41      0.00
   -1    1    7    -13.98      0.00
    0    1    7      0.23      0.00
    1    1    7     10.91      0.00
    2    1    7     -1.44      0.00
    3    1    7      7.94      0.00
    4    1    7     -0.04      0.00
    5    1    7     -7.01      0.00
    6    1    7      0.65      0.00
    7    1    7      3.59      0.00
    8    1    7      0.44      0.00
    9    1    7      3.00      0.00
   10    1    7      1.55      0.00
   11    1    7      2.99      0.00
   12    1    7     -0.16      0.00
   13    1    7      1.00      0.00
   14    1    7      0.34      0.00
   15    1    7      0.91      0.00
   16    1    7     -1.56      0.00
   17    1    7      3.73      0.00
   18    1    7     -0.41      0.00
   19    1    7      0.91      0.00
   20    1    7      0.19      0.00
   21    1    7     -1.08      0.00
   22    1    7      0.93      0.00
  -22    2    7     -3.97      0.00
  -21    2    7     -1.57      0.00
  -20    2    7      0.03      0.00
  -19    2    7      0.41      0.00
  -18    2    7      0.35      0.00
  -17    2    7     -0.04      0.00
  -16    2    7     -1.62      0.00
  -15    2    7     -1.26      0.00
  -14    2    7     -0.05      0.00
  -13    2    7     -2.61      0.00
  -12    2    7      1.39      0.00
  -11    2    7     -5.38      0.00
  -10    2    7     -1.45      0.00
   -9    2    7     -1.95      0.00
   -8    2    7     -7.74      0.00
   -7    2    7     -5.37      0.00
   -6    2    7     -6.73      0.00
   -5    2    7     -2.34      0.00
   -4    2    7     -0.89      0.00
   -3    2    7     -4.86      0.00
   -2    2    7      1.01      0.00
   -1    2    7      6.43      0.00
    0    2    7     -2.38      0.00
    1    2    7      8.38      0.00
    2    2    7     10.82      0.00
    3    2    7     -8.06      0.00
    4    2    7      4.26      0.00
    5    2    7      1.81      0.00
    6    2    7     -3.24      0.00
    7    2    7      2.14      0.00
    8    2    7      0.79      0.00
    9    2    7      5.04      0.00
   10    2    7     -1.88      0.00
   11    2    7      2.17      0.00
   12    2    7      0.02      0.00
   13    2    7      1.58      0.00
   14    2    7     -0.37      0.00
   15    2    7      0.58      0.00
   16    2    7      0.38      0.00
   17    2    7     -2.29      0.00
   18    2    7      0.27      0.00
   19    2    7      0.79      0.00
   20    2    7     -1.57      0.00
   21    2    7      0.67      0.00
   22    2    7     -1.08      0.00
  -22    3    7     -1.06      0.00
  -21    3    7      0.01      0.00
  -20    3    7      0.30      0.00
  -19    3    7      1.56      0.00
  -18    3    7     -3.03      0.00
  -17    3    7      0.28      0.00
  -16    3    7     -3.20      0.00
  -15    3    7      0.42      0.00
  -14    3    7      0.05      0.00
  -13    3    7     -1.09      0.00
  -12    3    7     -0.71      0.00
  -11    3    7      3.58      0.00
  -10    3    7     -2.38      0.00
   -9    3    7      0.60      0.00
   -8    3    7     -3.03      0.00
   -7    3    7      5.18      0.00
   -6    3    7     -1.02      0.00
   -5    3    7      4.29      0.00
   -4    3    7     -0.59      0.00
   -3    3    7      6.05      0.00
   -2    3    7     -2.95      0.00
   -1    3    7      7.46      0.00
    0    3    7      4.38      0.00
    1    3    7     -2.53      0.00
    2    3    7     -0.11      0.00
    3    3    7      3.23      0.00
    4    3    7     -6.52      0.00
    5    3    7      7.96      0.00
    6    3    7     -1.16      0.00
    7    3    7     -1.53      0.00
    8    3    7      1.68      0.00
    9    3    7      0.77      0.00
   10    3    7     -1.36      0.00
   11    3    7     -0.99      0.00
   12    3    7      0.34      0.00
   13    3    7     -0.43      0.00
   14    3    7      2.87      0.00
   15    3    7     -3.27      0.00
   16    3    7      0.61      0.00
   17    3    7     -3.74      0.00
   18    3    7      0.28      0.00
   19    3    7     -0.64      0.00
   20    3    7      1.88      0.00
   21    3    7      0.09      0.00
   22    3    7     -2.85      0.00
  -22    4    7      0.11      0.00
  -21    4    7      1.64      0.00
  -20    4    7     -0.46      0.00
  -19    4    7      0.43      0.00
  -18    4    7      0.27      0.00
  -17    4    7      0.81      0.00
  -16    4    7      3.70      0.00
  -15    4    7      0.39      0.00
  -14    4    7      0.56      0.00
  -13    4    7      3.35      0.00
  -12    4    7      1.35      0.00
  -11    4    7      4.72      0.00
  -10    4    7     -1.03      0.00
   -9    4    7      0.92      0.00
   -8    4    7      5.02      0.00
   -7    4    7      5.72      0.00
   -6    4    7      1.54      0.00
   -5    4    7     -0.31      0.00
   -4    4    7      1.32      0.00
   -3    4    7      5.80      0.00
   -2    4    7      4.12      0.00
   -1    4    7     -0.32      0.00
    0    4    7      4.16      0.00
    1    4    7      3.78      0.00
    2    4    7     -2.70      0.00
    3    4    7      5.64      0.00
    4    4    7      2.96      0.00
    5    4    7     -3.58      0.00
    6    4    7      5.75      0.00
    7    4    7     -0.34      0.00
    8    4    7     -0.85      0.00
    9    4    7     -3.13      0.00
   10    4    7     -0.02      0.00
   11    4    7     -4.56      0.00
   12    4    7     -1.49      0.00
   13    4    7     -0.64      0.00
   14    4    7     -3.20      0.00
   15    4    7     -1.58      0.00
   16    4    7     -2.32      0.00
   17    4    7      1.60      0.00
   18    4    7     -0.64      0.00
   19    4    7      0.90      0.00
   20    4    7      0.90      0.00
   21    4    7      0.88      0.00
   22    4    7     -1.02      0.00
  -22    5    7      2.12      0.00
  -21    5    7     -3.74      0.00
  -20    5    7      0.92      0.00
  -19    5    7     -0.41      0.00
  -18    5    7      2.10      0.00
  -17    5    7      0.04      0.00
  -16    5    7      2.30      0.00
  -15    5    7      0.45      0.00
  -14    5    7     -0.88      0.00
  -13    5    7      1.00      0.00
  -12    5    7     -0.39      0.00
  -11    5    7     -2.61      0.00
  -10    5    7      0.79      0.00
   -9    5    7      0.79      0.00
   -8    5    7      6.23      0.00
   -7    5    7     -3.75      0.00
   -6    5    7      1.37      0.00
   -5    5    7     -5.55      0.00
   -4    5    7      4.40      0.00
   -3    5    7     -2.53      0.00
   -2    5    7      6.09      0.00
   -1    5    7     -0.15      0.00
    0    5    7     -0.45      0.00
    1    5    7      4.82      0.00
    2    5    7      3.76      0.00
    3    5    7     -2.80      0.00
    4    5    7      3.94      0.00
    5    5    7     -5.79      0.00
    6    5    7     -0.30      0.00
    7    5    7     -0.14      0.00
    8    5    7     -1.59      0.00
    9    5    7     -1.06      0.00
   10    5    7     -0.72      0.00
   11    5    7      0.61      0.00
   12    5    7      0.35      0.00
   13    5    7     -0.07      0.00
   14    5    7     -0.76      0.00
   15    5    7      2.69      0.00
   16    5    7      1.61      0.00
   17    5    7      1.26      0.00
   18    5    7      0.47      0.00
   19    5    7      1.21      0.00
   20    5    7     -1.52      0.00
   21    5    7     -1.13      0.00
  -21    6    7      0.80      0.00
  -20    6    7     -1.63      0.00
  -19    6    7     -0.76      0.00
  -18    6    7      2.00      0.00
  -17    6    7      0.13      0.00
  -16    6    7     -0.23      0.00
  -15    6    7      2.83      0.00
  -14    6    7      0.94      0.00
  -13    6    7     -4.30      0.00
  -12    6    7      1.90      0.00
  -11    6    7     -2.54      0.00
  -10    6    7      2.01      0.00
   -9    6    7     -0.40      0.00
   -8    6    7     -1.58      0.00
   -7    6    7     -3.75      0.00
   -6    6    7     -5.62      0.00
   -5    6    7     -0.24      0.00
   -4    6    7     -0.91      0.00
   -3    6    7      1.59      0.00
   -2    6    7     -3.18      0.00
   -1    6    7      2.79      0.00
    0    6    7     -2.92      0.00
    1    6    7     -6.57      0.00
    2    6    7      1.57      0.00
    3    6    7     -6.80      0.00
    4    6    7     -2.67      0.00
    5    6    7      1.25      0.00
    6    6    7     -4.51      0.00
    7    6    7     -1.12      0.00
    8    6    7      1.74      0.00
    9    6    7      1.40      0.00
   10    6    7     -0.50      0.00
   11    6    7      1.69      0.00
   12    6    7     -2.41      0.00
   13    6    7      2.02      0.00
   14    6    7     -0.31      0.00
   15    6    7      0.49      0.00
   16    6    7     -1.30      0.00
   17    6    7     -0.53      0.00
   18    6    7     -2.65      0.00
   19    6    7     -1.20      0.00
   20    6    7      0.05      0.00
   21    6    7     -0.54      0.00
  -21    7    7      4.47      0.00
  -20    7    7     -0.47      0.00
  -19    7    7      0.16      0.00
  -18    7    7     -2.25      0.00
  -17    7    7      1.16      0.00
  -16    7    7      1.63      0.00
  -15    7    7     -2.43      0.00
  -14    7    7     -1.00      0.00
  -13    7    7     -0.39      0.00
  -12    7    7     -2.70      0.00
  -11    7    7      2.20      0.00
  -10    7    7     -0.31      0.00
   -9    7    7      0.09      0.00
   -8    7    7     -3.88      0.00
   -7    7    7      1.31      0.00
   -6    7    7     -1.50      0.00
   -5    7    7      4.30      0.00
   -4    7    7      0.33      0.00
   -3    7    7      2.94      0.00
   -2    7    7     -2.16      0.00
   -1    7    7     -4.26      0.00
    0    7    7     -1.99      0.00
    1    7    7     -6.04      0.00
    2    7    7     -3.27      0.00
    3    7    7      3.27      0.00
    4    7    7     -2.41      0.00
    5    7    7      0.88      0.00
    6    7    7      0.82      0.00
    7    7    7      1.94      0.00
    8    7    7     -0.03      0.00
    9    7    7      1.55      0.00
   10    7    7     -1.98      0.00
   11    7    7      2.46      0.00
   12    7    7      0.34      0.00
   13    7    7     -2.14      0.00
   14    7    7      2.31      0.00
   15    7    7     -3.05      0.00
   16    7    7     -1.76      0.00
   17    7    7     -4.94      0.00
   18    7    7      0.69      0.00
   19    7    7     -1.39      0.00
   20    7    7      1.78      0.00
   21    7    7      0.43      0.00
  -21    8    7      0.19      0.00
  -20    8    7      1.71      0.00
  -19    8    7     -3.39      0.00
  -18    8    7      0.31      0.00
  -17    8    7     -1.03      0.00
  -16    8    7      1.13      0.00
  -15    8    7     -1.17      0.00
  -14    8    7     -0.28      0.00
  -13    8    7      2.02      0.00
  -12    8    7      0.16      0.00
  -11    8    7      0.54      0.00
  -10    8    7      0.40      0.00
   -9    8    7      2.25      0.00
   -8    8    7     -0.50      0.00
   -7    8    7      2.07      0.00
   -6    8    7      5.85      0.00
   -5    8    7     -0.23      0.00
   -4    8    7      4.71      0.00
   -3    8    7      0.61      0.00
   -2    8    7      1.55      0.00
   -1    8    7     -1.88      0.00
    0    8    7      0.81      0.00
    1    8    7      4.27      0.00
    2    8    7     -0.38      0.00
    3    8    7      4.66      0.00
    4    8    7      1.39      0.00
    5    8    7      0.73      0.00
    6    8    7      1.38      0.00
    7    8    7      2.27      0.00
    8    8    7     -2.43      0.00
    9    8    7     -1.37      0.00
   10    8    7      1.61      0.00
   11    8    7      0.45      0.00
   12    8    7      4.24      0.00
   13    8    7      1.26      0.00
   14    8    7     -2.39      0.00
   15    8    7      3.81      0.00
   16    8    7     -0.14      0.00
   17    8    7      1.23      0.00
   18    8    7     -0.19      0.00
   19    8    7      6.55      0.00
   20    8    7      0.87      0.00
  -20    9    7      0.53      0.00
  -19    9    7     -1.21      0.00
  -18    9    7     -0.48      0.00
  -17    9    7      1.03      0.00
  -16    9    7     -0.35      0.00
  -15    9    7      1.47      0.00
  -14    9    7      2.58      0.00
  -13    9    7     -0.13      0.00
  -12    9    7      2.68      0.00
  -11    9    7      0.91      0.00
  -10    9    7      0.64      0.00
   -9    9    7     -1.81      0.00
   -8    9    7      2.55      0.00
   -7    9    7     -0.41      0.00
   -6    9    7     -0.37      0.00
   -5    9    7     -1.22      0.00
   -4    9    7     -1.27      0.00
   -3    9    7      1.55      0.00
   -2    9    7      1.39      0.00
   -1    9    7     -0.08      0.00
    0    9    7     -0.92      0.00
    1    9    7      0.21      0.00
    2    9    7      1.53      0.00
    3    9    7      0.18      0.00
    4    9    7      3.01      0.00
    5    9    7      0.62      0.00
    6    9    7     -0.43      0.00
    7    9    7     -1.56      0.00
    8    9    7     -0.02      0.00
    9    9    7     -2.55      0.00
   10    9    7      1.61      0.00
   11    9    7      1.42      0.00
   12    9    7     -2.08      0.00
   13    9    7      0.96      0.00
   14    9    7     -1.73      0.00
   15    9    7      0.11      0.00
   16    9    7     -0.33      0.00
   17    9    7      2.14      0.00
   18    9    7     -0.29      0.00
   19    9    7     -0.42      0.00
   20    9    7      2.46      0.00
  -19   10    7      2.11      0.00
  -18   10    7      4.18      0.00
  -17   10    7     -0.04      0.00
  -16   10    7      4.17      0.00
  -15   10    7      0.98      0.00
  -14   10    7      2.42      0.00
  -13   10    7      0.63      0.00
  -12   10    7      1.41      0.00
  -11   10    7      1.52      0.00
  -10   10    7     -1.07      0.00
   -9   10    7      1.72      0.00
   -8   10    7      0.19      0.00
   -7   10    7      1.64      0.00
   -6   10    7     -1.93      0.00
   -5   10    7      0.62      0.00
   -4   10    7     -0.77      0.00
   -3   10    7      1.01      0.00
   -2   10    7     -0.13      0.00
   -1   10    7     -1.10      0.00
    0   10    7     -3.42      0.00
    1   10    7     -0.70      0.00
    2   10    7     -0.23      0.00
    3   10    7     -1.07      0.00
    4   10    7     -0.16      0.00
    5   10    7     -2.20      0.00
    6   10    7     -1.92      0.00
    7   10    7     -1.85      0.00
    8   10    7      0.04      0.00
    9   10    7      3.16      0.00
   10   10    7     -1.63      0.00
   11   10    7      0.77      0.00
   12   10    7      0.60      0.00
   13   10    7     -2.01      0.00
   14   10    7      1.12      0.00
   15   10    7     -2.54      0.00
   16   10    7     -1.15      0.00
   17   10    7     -0.74      0.00
   18   10    7      0.75      0.00
   19   10    7     -0.58      0.00
  -19   11    7      2.05      0.00
  -18   11    7      0.89      0.00
  -17   11    7      0.78      0.00
  -16   11    7      1.99      0.00
  -15   11    7      2.95      0.00
  -14   11    7      0.48      0.00
  -13   11    7     -0.32      0.00
  -12   11    7     -1.55      0.00
  -11   11    7     -1.88      0.00
  -10   11    7      0.73      0.00
   -9   11    7      0.91      0.00
   -8   11    7     -1.03      0.00
   -7   11    7      0.37      0.00
   -6   11    7     -0.42      0.00
   -5   11    7     -0.42      0.00
   -4   11    7     -1.73      0.00
   -3   11    7      0.24      0.00
   -2   11    7     -2.33      0.00
   -1   11    7     -0.70      0.00
    0   11    7     -0.28      0.00
    1   11    7      0.56      0.00
    2   11    7      2.38      0.00
    3   11    7      0.03      0.00
    4   11    7     -1.07      0.00
    5   11    7      4.03      0.00
    6   11    7     -0.77      0.00
    7   11    7      2.35      0.00
    8   11    7      0.52      0.00
    9   11    7      1.45      0.00
   10   11    7      3.35      0.00
   11   11    7     -1.83      0.00
   12   11    7      0.55      0.00
   13   11    7      1.42      0.00
   14   11    7     -1.31      0.00
   15   11    7     -0.01      0.00
   16   11    7     -2.00      0.00
   17   11    7     -0.39      0.00
   18   11    7      1.86      0.00
   19   11    7      2.37      0.00
  -18   12    7     -0.35      0.00
  -17   12    7      1.89      0.00
  -16   12    7      1.86      0.00
  -15   12    7     -0.83      0.00
  -14   12    7      3.31      0.00
  -13   12    7     -3.15      0.00
  -12   12    7     -2.19      0.00
  -11   12    7      0.20      0.00
  -10   12    7      0.01      0.00
   -9   12    7      2.97      0.00
   -8   12    7      0.54      0.00
   -7   12    7     -1.96      0.00
   -6   12    7      0.31      0.00
   -5   12    7      3.45      0.00
   -4   12    7     -0.69      0.00
   -3   12    7     -1.59      0.00
   -2   12    7      2.61      0.00
   -1   12    7     -2.58      0.00
    0   12    7      3.19      0.00
    1   12    7     -2.38      0.00
    2   12    7      5.31      0.00
    3   12    7      3.08      0.00
    4   12    7      1.49      0.00
    5   12    7     -0.81      0.00
    6   12    7      2.31      0.00
    7   12    7     -1.63      0.00
    8   12    7      1.49      0.00
    9   12    7     -0.50      0.00
   10   12    7      0.15      0.00
   11   12    7      2.05      0.00
   12   12    7     -2.34      0.00
   13   12    7      1.14      0.00
   14   12    7      2.00      0.00
   15   12    7      2.46      0.00
   16   12    7      2.33      0.00
   17   12    7      2.88      0.00
   18   12    7      2.72      0.00
  -17   13    7      0.68      0.00
  -16   13    7      3.54      0.00
  -15   13    7     -0.16      0.00
  -14   13    7     -6.01      0.00
  -13   13    7      2.80      0.00
  -12   13    7     -4.28      0.00
  -11   13    7      0.60      0.00
  -10   13    7      3.01      0.00
   -9   13    7     -1.54      0.00
   -8   13    7      1.53      0.00
   -7   13    7      3.57      0.00
   -6   13    7      2.50      0.00
   -5   13    7      3.98      0.00
   -4   13    7      4.63      0.00
   -3   13    7     -0.45      0.00
   -2   13    7      1.23      0.00
   -1   13    7      2.93      0.00
    0   13    7     -0.27      0.00
    1   13    7      3.40      0.00
    2   13    7     -0.03      0.00
    3   13    7     -0.85      0.00
    4   13    7      1.55      0.00
    5   13    7     -8.23      0.00
    6   13    7     -0.54      0.00
    7   13    7     -2.00      0.00
    8   13    7      0.26      0.00
    9   13    7      0.37      0.00
   10   13    7     -2.62      0.00
   11   13    7      1.24      0.00
   12   13    7      0.80      0.00
   13   13    7      2.77      0.00
   14   13    7     -0.21      0.00
   15   13    7      6.11      0.00
   16   13    7      2.27      0.00
   17   13    7      2.88      0.00
  -16   14    7     -2.17      0.00
  -15   14    7      2.56      0.00
  -14   14    7     -3.05      0.00
  -13   14    7     -5.54      0.00
  -12   14    7      6.16      0.00
  -11   14    7      0.97      0.00
  -10   14    7      2.24      0.00
   -9   14    7      1.14      0.00
   -8   14    7      2.56      0.00
   -7   14    7      6.41      0.00
   -6   14    7      3.37      0.00
   -5   14    7     -0.03      0.00
   -4   14    7     -3.24      0.00
   -3   14    7      3.88      0.00
   -2   14    7     -2.23      0.00
   -1   14    7      2.37      0.00
    0   14    7      0.88      0.00
    1   14    7     -1.51      0.00
    2   14    7      0.22      0.00
    3   14    7     -3.94      0.00
    4   14    7     -3.14      0.00
    5   14    7     -0.37      0.00
    6   14    7     -2.21      0.00
    7   14    7      0.29      0.00
    8   14    7     -1.69      0.00
    9   14    7     -2.57      0.00
   10   14    7     -0.50      0.00
   11   14    7     -0.86      0.00
   12   14    7     -0.64      0.00
   13   14    7     -0.37      0.00
   14   14    7     -0.19      0.00
   15   14    7     -4.19      0.00
   16   14    7      1.87      0.00
  -15   15    7     -3.73      0.00
  -14   15    7      4.73      0.00
  -11   15    7      5.65      0.00
  -10   15    7     -0.31      0.00
   -9   15    7      4.53      0.00
   -8   15    7      1.02      0.00
   -7   15    7      0.97      0.00
   -6   15    7     -3.37      0.00
   -5   15    7     -3.88      0.00
   -4   15    7      1.93      0.00
   -3   15    7     -1.43      0.00
   -2   15    7      3.05      0.00
   -1   15    7     -1.02      0.00
    0   15    7     -0.38      0.00
    1   15    7      0.58      0.00
    2   15    7     -0.59      0.00
    3   15    7      3.66      0.00
    4   15    7     -1.93      0.00
    5   15    7      3.94      0.00
    6   15    7      3.30      0.00
    7   15    7      1.78      0.00
    8   15    7      0.10      0.00
    9   15    7      0.31      0.00
   10   15    7      0.18      0.00
   11   15    7     -0.70      0.00
   12   15    7      1.35      0.00
   13   15    7     -5.05      0.00
   14   15    7      0.86      0.00
   15   15    7     -1.75      0.00
  -11   16    7     -3.23      0.00
  -10   16    7      1.10      0.00
   -9   16    7     -1.21      0.00
   -8   16    7      1.42      0.00
   -7   16    7     -6.27      0.00
   -6   16    7      0.73      0.00
   -5   16    7      0.93      0.00
   -4   16    7      1.75      0.00
   -3   16    7      0.21      0.00
   -2   16    7     -1.80      0.00
   -1   16    7     -3.71      0.00
    0   16    7     -0.90      0.00
    1   16    7     -0.72      0.00
    2   16    7      1.13      0.00
    3   16    7      1.73      0.00
    4   16    7      2.35      0.00
    5   16    7      0.81      0.00
    6   16    7      2.00      0.00
    7   16    7      1.66      0.00
    8   16    7     -0.06      0.00
    9   16    7     -1.90      0.00
   10   16    7     -1.27      0.00
   11   16    7     -2.44      0.00
   12   16    7     -3.10      0.00
   13   16    7      0.60      0.00
   14   16    7     -1.85      0.00
  -11   17    7     -3.68      0.00
  -10   17    7      2.45      0.00
   -9   17    7     -0.48      0.00
   -8   17    7     -1.26      0.00
   -7   17    7      2.92      0.00
   -6   17    7     -0.43      0.00
   -5   17    7      1.30      0.00
   -4   17    7     -4.36      0.00
   -3   17    7     -0.71      0.00
   -2   17    7     -1.32      0.00
   -1   17    7     -3.38      0.00
    0   17    7      0.66      0.00
    1   17    7      1.45      0.00
    2   17    7      0.76      0.00
    3   17    7     -1.70      0.00
    4   17    7      3.42      0.00
    5   17    7     -2.64      0.00
    6   17    7     -0.77      0.00
    7   17    7     -1.84      0.00
    8   17    7     -1.17      0.00
    9   17    7     -1.22      0.00
   10   17    7     -2.05      0.00
   11   17    7      0.19      0.00
   12   17    7     -1.90      0.00
  -11   18    7      8.04      0.00
  -10   18    7      0.34      0.00
   -9   18    7      7.01      0.00
   -8   18    7     -3.50      0.00
   -7   18    7      0.69      0.00
   -6   18    7     -2.85      0.00
   -5   18    7     -1.76      0.00
   -4   18    7      1.70      0.00
   -3   18    7     -0.79      0.00
   -2   18    7      0.79      0.00
   -1   18    7      7.91      0.00
    0   18    7     -0.50      0.00
    1   18    7      3.96      0.00
    2   18    7     -0.12      0.00
    3   18    7     -0.04      0.00
    4   18    7     -2.30      0.00
    5   18    7      0.72      0.00
    6   18    7     -3.47      0.00
    7   18    7     -1.57      0.00
    8   18    7     -1.64      0.00
    9   18    7      2.55      0.00
   10   18    7     -1.00      0.00
   11   18    7      0.52      0.00
   -9   19    7     -0.39      0.00
   -8   19    7     -0.84      0.00
   -7   19    7     -3.43      0.00
   -6   19    7      3.53      0.00
   -5   19    7      5.50      0.00
   -4   19    7      2.22      0.00
   -3   19    7      3.63      0.00
   -2   19    7      0.21      0.00
   -1   19    7      1.73      0.00
    0   19    7      4.71      0.00
    1   19    7     -1.34      0.00
    2   19    7      0.35      0.00
    3   19    7      0.49      0.00
    4   19    7      0.07      0.00
    5   19    7      0.28      0.00
    6   19    7     -0.88      0.00
    7   19    7     -0.97      0.00
    8   19    7      0.74      0.00
    9   19    7     -0.01      0.00
   -6   20    7      4.95      0.00
   -5   20    7      6.22      0.00
   -4   20    7      1.73      0.00
   -3   20    7     -1.24      0.00
   -2   20    7      3.96      0.00
   -1   20    7     -0.02      0.00
    0   20    7      0.33      0.00
    1   20    7      0.42      0.00
    2   20    7      1.18      0.00
    3   20    7     -0.59      0.00
    4   20    7     -0.19      0.00
    5   20    7     -1.61      0.00
    6   20    7     -2.00      0.00
  -22    0    8     -3.74      0.00
  -20    0    8      0.11      0.00
  -18    0    8     -0.65      0.00
  -16    0    8     -3.86      0.00
  -14    0    8     -2.34      0.00
  -12    0    8     -6.87      0.00
  -10    0    8     -5.57      0.00
   -8    0    8     -7.59      0.00
   -6    0    8     -1.06      0.00
   -4    0    8      5.19      0.00
   -2    0    8      1.90      0.00
    0    0    8     12.74      0.00
    2    0    8      1.46      0.00
    4    0    8    -12.94      0.00
    6    0    8      1.80      0.00
    8    0    8     -0.91      0.00
   10    0    8      1.83      0.00
   12    0    8     -0.91      0.00
   14    0    8      0.82      0.00
   16    0    8      0.82      0.00
   18    0    8     -2.09      0.00
   20    0    8      3.54      0.00
   22    0    8      1.85      0.00
  -22    1    8     -3.33      0.00
  -21    1    8     -0.49      0.00
  -20    1    8     -0.32      0.00
  -19    1    8     -1.78      0.00
  -18    1    8     -4.68      0.00
  -17    1    8     -4.26      0.00
  -16    1    8     -1.08      0.00
  -15    1    8     -1.08      0.00
  -14    1    8     -0.81      0.00
  -13    1    8     -0.14      0.00
  -12    1    8      0.37      0.00
  -11    1    8     -0.08      0.00
  -10    1    8      9.95      0.00
   -9    1    8     -0.55      0.00
   -8    1    8      9.62      0.00
   -7    1    8      2.82      0.00
   -6    1    8     18.60      0.00
   -5    1    8      3.13      0.00
   -4    1    8      7.81      0.00
   -3    1    8      0.39      0.00
   -2    1    8      9.21      0.00
   -1    1    8     -2.17      0.00
    0    1    8     -0.91      0.00
    1    1    8      2.49      0.00
    2    1    8    -10.02      0.00
    3    1    8     -0.88      0.00
    4    1    8      2.32      0.00
    5    1    8     -2.88      0.00
    6    1    8      1.56      0.00
    7    1    8      1.44      0.00
    8    1    8      0.06      0.00
    9    1    8     -1.28      0.00
   10    1    8     -4.36      0.00
   11    1    8      0.26      0.00
   12    1    8     -0.05      0.00
   13    1    8     -0.12      0.00
   14    1    8      1.44      0.00
   15    1    8      2.56      0.00
   16    1    8     -2.23      0.00
   17    1    8      1.11      0.00
   18    1    8     -0.35      0.00
   19    1    8      0.73      0.00
   20    1    8      1.24      0.00
   21    1    8      1.01      0.00
   22    1    8      0.27      0.00
  -22    2    8     -0.23      0.00
  -21    2    8     -0.28      0.00
  -20    2    8      2.17      0.00
  -19    2    8     -1.19      0.00
  -18    2    8     -0.73      0.00
  -17    2    8      2.02      0.00
  -16    2    8      0.28      0.00
  -15    2    8      4.23      0.00
  -14    2    8      1.90      0.00
  -13    2    8     -1.69      0.00
  -12    2    8      4.38      0.00
  -11    2    8      0.56      0.00
  -10    2    8      0.87      0.00
   -9    2    8      4.22      0.00
   -8    2    8      3.93      0.00
   -7    2    8      8.70      0.00
   -6    2    8      3.25      0.00
   -5    2    8      5.35      0.00
   -4    2    8     -4.99      0.00
   -3    2    8     -0.06      0.00
   -2    2    8     -2.19      0.00
   -1    2    8      1.79      0.00
    0    2    8    -10.95      0.00
    1    2    8     -3.28      0.00
    2    2    8      1.35      0.00
    3    2    8     -6.91      0.00
    4    2    8      5.42      0.00
    5    2    8     -0.17      0.00
    6    2    8     -4.44      0.00
    7    2    8      1.43      0.00
    8    2    8     -1.64      0.00
    9    2    8      0.62      0.00
   10    2    8     -2.88      0.00
   11    2    8      0.87      0.00
   12    2    8     -1.20      0.00
   13    2    8      1.56      0.00
   14    2    8     -0.54      0.00
   15    2    8     -1.68      0.00
   16    2    8      2.20      0.00
   17    2    8      0.04      0.00
   18    2    8      0.98      0.00
   19    2    8      1.69      0.00
   20    2    8     -2.65      0.00
   21    2    8     -1.65      0.00
   22    2    8     -3.50      0.00
  -22    3    8      0.92      0.00
  -21    3    8      0.09      0.00
  -20    3    8     -1.93      0.00
  -19    3    8      3.96      0.00
  -18    3    8     -1.76      0.00
  -17    3    8      2.74      0.00
  -16    3    8      0.06      0.00
  -15    3    8     -0.35      0.00
  -14    3    8      1.59      0.00
  -13    3    8      0.43      0.00
  -12    3    8     -1.48      0.00
  -11    3    8     -1.18      0.00
  -10    3    8     -4.57      0.00
   -9    3    8      3.33      0.00
   -8    3    8     -0.31      0.00
   -7    3    8      2.81      0.00
   -6    3    8     -8.80      0.00
   -5    3    8      0.74      0.00
   -4    3    8     -4.53      0.00
   -3    3    8     -3.01      0.00
   -2    3    8     -6.27      0.00
   -1    3    8     -1.88      0.00
    0    3    8      1.57      0.00
    1    3    8     -4.89      0.00
    2    3    8      2.75      0.00
    3    3    8      4.72      0.00
    4    3    8     -6.78      0.00
    5    3    8      4.87      0.00
    6    3    8     -1.70      0.00
    7    3    8     -2.27      0.00
    8    3    8     -1.62      0.00
    9    3    8      1.84      0.00
   10    3    8      1.95      0.00
   11    3    8     -0.46      0.00
   12    3    8      1.88      0.00
   13    3    8     -1.74      0.00
   14    3    8     -0.42      0.00
   15    3    8     -0.66      0.00
   16    3    8      3.37      0.00
   17    3    8     -0.13      0.00
   18    3    8      0.44      0.00
   19    3    8     -2.32      0.00
   20    3    8     -1.52      0.00
   21    3    8     -1.97      0.00
   22    3    8     -1.74      0.00
  -22    4    8     -1.82      0.00
  -21    4    8      1.56      0.00
  -20    4    8      0.13      0.00
  -19    4    8     -0.79      0.00
  -18    4    8     -0.41      0.00
  -17    4    8     -6.05      0.00
  -16    4    8     -0.46      0.00
  -15    4    8     -4.90      0.00
  -14    4    8     -1.17      0.00
  -13    4    8     -1.08      0.00
  -12    4    8     -5.66      0.00
  -11    4    8     -0.79      0.00
  -10    4    8     -0.29      0.00
   -9    4    8     -0.30      0.00
   -8    4    8     -2.42      0.00
   -7    4    8     -6.14      0.00
   -6    4    8      1.40      0.00
   -5    4    8     -3.29      0.00
   -4    4    8      0.09      0.00
   -3    4    8     -1.05      0.00
   -2    4    8     -3.77      0.00
   -1    4    8     -1.83      0.00
    0    4    8     -1.51      0.00
    1    4    8      3.32      0.00
    2    4    8     -4.72      0.00
    3    4    8      2.59      0.00
    4    4    8     -1.29      0.00
    5    4    8     -3.19      0.00
    6    4    8      4.62      0.00
    7    4    8     -2.82      0.00
    8    4    8      0.63      0.00
    9    4    8      1.81      0.00
   10    4    8      3.94      0.00
   11    4    8      2.19      0.00
   12    4    8      0.92      0.00
   13    4    8      1.51      0.00
   14    4    8      1.64      0.00
   15    4    8      3.24      0.00
   16    4    8     -0.95      0.00
   17    4    8      1.42      0.00
   18    4    8     -1.87      0.00
   19    4    8     -1.80      0.00
   20    4    8     -0.95      0.00
   21    4    8      2.71      0.00
  -21    5    8     -1.34      0.00
  -20    5    8      1.91      0.00
  -19    5    8     -1.77      0.00
  -18    5    8     -1.79      0.00
  -17    5    8     -3.39      0.00
  -16    5    8     -1.56      0.00
  -15    5    8      1.16      0.00
  -14    5    8     -2.08      0.00
  -13    5    8      0.90      0.00
  -12    5    8      3.37      0.00
  -11    5    8      1.33      0.00
  -10    5    8      5.06      0.00
   -9    5    8     -2.70      0.00
   -8    5    8     -0.56      0.00
   -7    5    8     -2.39      0.00
   -6    5    8      6.11      0.00
   -5    5    8      1.45      0.00
   -4    5    8      3.29      0.00
   -3    5    8     -5.07      0.00
   -2    5    8      4.68      0.00
   -1    5    8     -3.42      0.00
    0    5    8     -2.63      0.00
    1    5    8     -0.85      0.00
    2    5    8     -0.05      0.00
    3    5    8     -3.93      0.00
    4    5    8      6.67      0.00
    5    5    8     -2.86      0.00
    6    5    8     -0.10      0.00
    7    5    8      2.80      0.00
    8    5    8      2.30      0.00
    9    5    8     -0.40      0.00
   10    5    8     -0.26      0.00
   11    5    8      0.15      0.00
   12    5    8     -1.47      0.00
   13    5    8      0.44      0.00
   14    5    8     -1.34      0.00
   15    5    8     -0.41      0.00
   16    5    8     -2.29      0.00
   17    5    8     -0.58      0.00
   18    5    8     -0.17      0.00
   19    5    8      0.72      0.00
   20    5    8      1.45      0.00
   21    5    8      1.35      0.00
  -21    6    8      1.88      0.00
  -20    6    8     -1.35      0.00
  -19    6    8     -1.86      0.00
  -18    6    8     -0.26      0.00
  -17    6    8     -0.02      0.00
  -16    6    8     -3.33      0.00
  -15    6    8      0.47      0.00
  -14    6    8      1.44      0.00
  -13    6    8     -1.27      0.00
  -12    6    8      3.81      0.00
  -11    6    8      0.72      0.00
  -10    6    8      1.33      0.00
   -9    6    8     -1.96      0.00
   -8    6    8      1.43      0.00
   -7    6    8      5.40      0.00
   -6    6    8      2.45      0.00
   -5    6    8      2.90      0.00
   -4    6    8     -3.22      0.00
   -3    6    8      1.06      0.00
   -2    6    8     -4.48      0.00
   -1    6    8      5.09      0.00
    0    6    8      0.28      0.00
    1    6    8     -1.03      0.00
    2    6    8      6.26      0.00
    3    6    8     -2.29      0.00
    4    6    8      2.08      0.00
    5    6    8      1.47      0.00
    6    6    8     -0.68      0.00
    7    6    8      0.91      0.00
    8    6    8     -0.03      0.00
    9    6    8      0.50      0.00
   10    6    8     -0.52      0.00
   11    6    8      0.02      0.00
   12    6    8     -1.85      0.00
   13    6    8      2.37      0.00
   14    6    8     -1.05      0.00
   15    6    8     -1.55      0.00
   16    6    8      2.07      0.00
   17    6    8      1.46      0.00
   18    6    8      1.19      0.00
   19    6    8      1.53      0.00
   20    6    8      0.74      0.00
   21    6    8     -0.81      0.00
  -21    7    8      1.48      0.00
  -20    7    8     -2.25      0.00
  -19    7    8     -0.59      0.00
  -18    7    8     -1.17      0.00
  -17    7    8     -0.20      0.00
  -16    7    8      0.25      0.00
  -15    7    8     -1.44      0.00
  -14    7    8      3.79      0.00
  -13    7    8      1.65      0.00
  -12    7    8     -3.59      0.00
  -11    7    8      2.08      0.00
  -10    7    8     -1.76      0.00
   -9    7    8      1.98      0.00
   -8    7    8     -1.23      0.00
   -7    7    8      3.90      0.00
   -6    7    8     -2.62      0.00
   -5    7    8     -3.30      0.00
   -4    7    8     -3.50      0.00
   -3    7    8     -2.76      0.00
   -2    7    8      0.74      0.00
   -1    7    8      0.74      0.00
    0    7    8      6.06      0.00
    1    7    8     -1.79      0.00
    2    7    8     -2.51      0.00
    3    7    8      2.66      0.00
    4    7    8     -5.25      0.00
    5    7    8      2.59      0.00
    6    7    8      0.04      0.00
    7    7    8     -1.23      0.00
    8    7    8     -1.50      0.00
    9    7    8      2.65      0.00
   10    7    8     -1.31      0.00
   11    7    8      1.47      0.00
   12    7    8     -0.14      0.00
   13    7    8     -2.92      0.00
   14    7    8      3.40      0.00
   15    7    8     -0.04      0.00
   16    7    8      2.15      0.00
   17    7    8      0.07      0.00
   18    7    8      1.18      0.00
   19    7    8     -2.10      0.00
   20    7    8     -1.27      0.00
   21    7    8      0.07      0.00
  -20    8    8      2.36      0.00
  -19    8    8     -0.30      0.00
  -18    8    8      0.72      0.00
  -17    8    8     -1.37      0.00
  -16    8    8      2.10      0.00
  -15    8    8      1.41      0.00
  -14    8    8     -1.31      0.00
  -13    8    8      0.12      0.00
  -12    8    8     -1.48      0.00
  -11    8    8     -2.11      0.00
  -10    8    8     -1.47      0.00
   -9    8    8      1.69      0.00
   -8    8    8      1.77      0.00
   -7    8    8     -4.56      0.00
   -6    8    8      0.26      0.00
   -5    8    8     -3.90      0.00
   -4    8    8      0.28      0.00
   -3    8    8     -0.13      0.00
   -2    8    8     -0.37      0.00
   -1    8    8     -0.38      0.00
    0    8    8     -1.80      0.00
    1    8    8     -0.28      0.00
    2    8    8     -4.30      0.00
    3    8    8      0.45      0.00
    4    8    8      0.64      0.00
    5    8    8     -0.60      0.00
    6    8    8     -1.36      0.00
    7    8    8      1.64      0.00
    8    8    8      0.38      0.00
    9    8    8      0.25      0.00
   10    8    8      0.37      0.00
   11    8    8     -3.85      0.00
   12    8    8     -0.32      0.00
   13    8    8     -1.47      0.00
   14    8    8     -3.55      0.00
   15    8    8      2.19      0.00
   16    8    8     -3.65      0.00
   17    8    8     -1.20      0.00
   18    8    8     -5.76      0.00
   19    8    8     -2.14      0.00
   20    8    8     -2.06      0.00
  -20    9    8      2.70      0.00
  -19    9    8      1.12      0.00
  -18    9    8     -0.41      0.00
  -17    9    8     -0.52      0.00
  -16    9    8      0.04      0.00
  -15    9    8     -0.08      0.00
  -14    9    8     -2.03      0.00
  -13    9    8     -2.93      0.00
  -12    9    8     -0.11      0.00
  -11    9    8     -2.89      0.00
  -10    9    8      1.32      0.00
   -9    9    8      1.66      0.00
   -8    9    8      1.14      0.00
   -7    9    8      1.20      0.00
   -6    9    8      0.17      0.00
   -5    9    8      4.03      0.00
   -4    9    8     -0.23      0.00
   -3    9    8      1.67      0.00
   -2    9    8      0.40      0.00
   -1    9    8      0.73      0.00
    0    9    8      0.10      0.00
    1    9    8      2.41      0.00
    2    9    8      0.26      0.00
    3    9    8      0.36      0.00
    4    9    8      0.19      0.00
    5    9    8     -0.94      0.00
    6    9    8     -0.81      0.00
    7    9    8      1.07      0.00
    8    9    8      2.30      0.00
    9    9    8     -2.44      0.00
   10    9    8     -1.43      0.00
   11    9    8      0.26      0.00
   12    9    8     -0.81      0.00
   13    9    8      2.26      0.00
   14    9    8     -1.69      0.00
   15    9    8     -1.35      0.00
   16    9    8      0.50      0.00
   17    9    8     -0.42      0.00
   18    9    8     -2.06      0.00
   19    9    8     -1.46      0.00
   20    9    8      1.46      0.00
  -19   10    8     -2.33      0.00
  -18   10    8     -1.84      0.00
  -17   10    8     -3.87      0.00
  -16   10    8      0.14      0.00
  -15   10    8     -4.23      0.00
  -14   10    8     -0.53      0.00
  -13   10    8     -1.95      0.00
  -12   10    8     -0.53      0.00
  -11   10    8      2.18      0.00
  -10   10    8      0.69      0.00
   -9   10    8      0.94      0.00
   -8   10    8     -1.00      0.00
   -7   10    8      2.46      0.00
   -6   10    8      0.24      0.00
   -5   10    8      1.00      0.00
   -4   10    8     -0.44      0.00
   -3   10    8     -0.80      0.00
   -2   10    8      1.81      0.00
   -1   10    8      1.89      0.00
    0   10    8      1.80      0.00
    1   10    8      0.55      0.00
    2   10    8      0.21      0.00
    3   10    8      0.09      0.00
    4   10    8      3.76      0.00
    5   10    8      0.57      0.00
    6   10    8      1.36      0.00
    7   10    8     -0.56      0.00
    8   10    8     -0.40      0.00
    9   10    8     -0.24      0.00
   10   10    8     -3.65      0.00
   11   10    8      1.51      0.00
   12   10    8      1.61      0.00
   13   10    8     -0.32      0.00
   14   10    8     -0.19      0.00
   15   10    8      0.30      0.00
   16   10    8     -0.31      0.00
   17   10    8      2.63      0.00
   18   10    8      0.04      0.00
   19   10    8     -1.22      0.00
  -19   11    8     -0.76      0.00
  -18   11    8      1.52      0.00
  -17   11    8     -1.49      0.00
  -16   11    8     -1.62      0.00
  -15   11    8     -0.06      0.00
  -14   11    8      1.39      0.00
  -13   11    8     -0.59      0.00
  -12   11    8      3.08      0.00
  -11   11    8      1.65      0.00
  -10   11    8      2.12      0.00
   -9   11    8     -0.66      0.00
   -8   11    8      0.66      0.00
   -7   11    8      1.57      0.00
   -6   11    8      4.37      0.00
   -5   11    8      0.50      0.00
   -4   11    8      0.65      0.00
   -3   11    8      2.10      0.00
   -2   11    8      0.61      0.00
   -1   11    8      0.19      0.00
    0   11    8     -1.29      0.00
    1   11    8     -1.42      0.00
    2   11    8      1.59      0.00
    3   11    8     -1.32      0.00
    4   11    8     -1.56      0.00
    5   11    8      1.94      0.00
    6   11    8     -3.26      0.00
    7   11    8     -1.03      0.00
    8   11    8     -2.27      0.00
    9   11    8     -0.45      0.00
   10   11    8      2.05      0.00
   11   11    8     -3.60      0.00
   12   11    8      2.30      0.00
   13   11    8      0.25      0.00
   14   11    8     -0.23      0.00
   15   11    8     -0.04      0.00
   16   11    8      0.99      0.00
   17   11    8     -3.27      0.00
   18   11    8     -0.66      0.00
  -18   12    8      1.88      0.00
  -17   12    8      3.56      0.00
  -16   12    8      0.68      0.00
  -15   12    8     -1.26      0.00
  -14   12    8      4.92      0.00
  -13   12    8      1.72      0.00
  -12   12    8     -1.78      0.00
  -11   12    8      0.69      0.00
  -10   12    8     -3.81      0.00
   -9   12    8      0.82      0.00
   -8   12    8     -0.05      0.00
   -7   12    8      1.02      0.00
   -6   12    8     -0.45      0.00
   -5   12    8      2.60      0.00
   -4   12    8     -2.72      0.00
   -3   12    8     -1.79      0.00
   -2   12    8      2.14      0.00
   -1   12    8     -2.42      0.00
    0   12    8      1.39      0.00
    1   12    8     -3.19      0.00
    2   12    8      1.29      0.00
    3   12    8      0.15      0.00
    4   12    8     -1.79      0.00
    5   12    8     -1.09      0.00
    6   12    8      3.30      0.00
    7   12    8     -0.51      0.00
    8   12    8      0.61      0.00
    9   12    8     -1.69      0.00
   10   12    8      0.77      0.00
   11   12    8      2.50      0.00
   12   12    8     -4.04      0.00
   13   12    8      0.22      0.00
   14   12    8     -1.07      0.00
   15   12    8     -1.96      0.00
   16   12    8     -4.30      0.00
   17   12    8     -3.54      0.00
   18   12    8     -5.46      0.00
  -17   13    8     -1.88      0.00
  -16   13    8      3.43      0.00
  -15   13    8      3.69      0.00
  -14   13    8     -3.78      0.00
  -13   13    8      6.66      0.00
  -12   13    8     -0.81      0.00
  -11   13    8     -2.72      0.00
  -10   13    8      0.90      0.00
   -9   13    8     -0.70      0.00
   -8   13    8      3.17      0.00
   -7   13    8     -0.45      0.00
   -6   13    8     -5.30      0.00
   -5   13    8     -3.50      0.00
   -4   13    8     -0.50      0.00
   -3   13    8     -2.40      0.00
   -2   13    8     -3.24      0.00
   -1   13    8      0.95      0.00
    0   13    8     -3.05      0.00
    1   13    8     -1.10      0.00
    2   13    8     -0.38      0.00
    3   13    8      1.44      0.00
    4   13    8      7.82      0.00
    5   13    8      0.13      0.00
    6   13    8      4.89      0.00
    7   13    8     -0.81      0.00
    8   13    8     -0.64      0.00
    9   13    8      0.69      0.00
   10   13    8     -1.74      0.00
   11   13    8      1.67      0.00
   12   13    8     -2.75      0.00
   13   13    8     -2.46      0.00
   14   13    8     -4.51      0.00
   15   13    8      0.37      0.00
   16   13    8     -2.90      0.00
   17   13    8     -2.19      0.00
  -16   14    8     -0.03      0.00
  -15   14    8      4.80      0.00
  -14   14    8      2.27      0.00
  -13   14    8     -2.94      0.00
  -12   14    8      2.51      0.00
  -11   14    8     -3.09      0.00
  -10   14    8     -0.29      0.00
   -9   14    8      0.84      0.00
   -8   14    8     -2.47      0.00
   -7   14    8     -2.09      0.00
   -6   14    8     -2.42      0.00
   -5   14    8      1.54      0.00
   -4   14    8      0.12      0.00
   -3   14    8      2.16      0.00
   -2   14    8     -3.73      0.00
   -1   14    8     -0.40      0.00
    0   14    8     -0.12      0.00
    1   14    8      0.38      0.00
    2   14    8      2.02      0.00
    3   14    8      2.30      0.00
    4   14    8      2.50      0.00
    5   14    8      3.68      0.00
    6   14    8     -3.04      0.00
    7   14    8     -0.34      0.00
    8   14    8      0.06      0.00
    9   14    8      1.87      0.00
   10   14    8      2.26      0.00
   11   14    8      0.34      0.00
   12   14    8      0.54      0.00
   13   14    8      0.63      0.00
   14   14    8      3.59      0.00
   15   14    8     -0.48      0.00
   16   14    8      5.10      0.00
  -11   15    8     -2.30      0.00
  -10   15    8     -0.74      0.00
   -9   15    8     -1.85      0.00
   -8   15    8     -2.35      0.00
   -7   15    8     -0.81      0.00
   -6   15    8      7.03      0.00
   -5   15    8      0.73      0.00
   -4   15    8      2.04      0.00
   -3   15    8     -4.55      0.00
   -2   15    8      2.01      0.00
   -1   15    8     -3.04      0.00
    0   15    8      1.50      0.00
    1   15    8      0.23      0.00
    2   15    8     -1.75      0.00
    3   15    8      0.74      0.00
    4   15    8     -3.85      0.00
    5   15    8     -1.38      0.00
    6   15    8     -3.56      0.00
    7   15    8     -0.57      0.00
    8   15    8      0.06      0.00
    9   15    8      0.50      0.00
   10   15    8      0.83      0.00
   11   15    8     -0.66      0.00
   12   15    8      4.23      0.00
   13   15    8     -1.20      0.00
   14   15    8      3.33      0.00
   15   15    8      0.60      0.00
  -11   16    8      2.22      0.00
  -10   16    8      0.79      0.00
   -9   16    8     -0.55      0.00
   -8   16    8      2.08      0.00
   -7   16    8      4.46      0.00
   -6   16    8     -2.21      0.00
   -5   16    8      0.18      0.00
   -4   16    8     -1.57      0.00
   -3   16    8      1.63      0.00
   -2   16    8     -0.53      0.00
   -1   16    8      2.85      0.00
    0   16    8      1.45      0.00
    1   16    8      0.42      0.00
    2   16    8     -0.81      0.00
    3   16    8      2.34      0.00
    4   16    8      0.84      0.00
    5   16    8     -3.04      0.00
    6   16    8      1.29      0.00
    7   16    8      0.03      0.00
    8   16    8      1.79      0.00
    9   16    8      1.62      0.00
   10   16    8      0.52      0.00
   11   16    8      0.79      0.00
   12   16    8     -1.05      0.00
   13   16    8      2.03      0.00
   14   16    8     -3.27      0.00
  -11   17    8      1.75      0.00
  -10   17    8     -0.67      0.00
   -9   17    8      2.60      0.00
   -8   17    8     -0.24      0.00
   -7   17    8     -0.18      0.00
   -6   17    8     -0.99      0.00
   -5   17    8     -0.68      0.00
   -4   17    8      0.85      0.00
   -3   17    8      1.29      0.00
   -2   17    8      2.15      0.00
   -1   17    8     -0.97      0.00
    0   17    8     -0.33      0.00
    1   17    8      0.06      0.00
    2   17    8      3.23      0.00
    3   17    8     -0.76      0.00
    4   17    8      4.73      0.00
    5   17    8      1.02      0.00
    6   17    8      0.91      0.00
    7   17    8      2.30      0.00
    8   17    8      3.09      0.00
    9   17    8      2.24      0.00
   10   17    8      0.06      0.00
   11   17    8     -0.27      0.00
   12   17    8     -1.45      0.00
  -11   18    8     -0.94      0.00
  -10   18    8     -4.42      0.00
   -9   18    8      1.20      0.00
   -8   18    8     -2.85      0.00
   -7   18    8      0.86      0.00
   -6   18    8      0.32      0.00
   -5   18    8     -0.14      0.00
   -4   18    8     -3.37      0.00
   -3   18    8     -2.82      0.00
   -2   18    8     -4.53      0.00
   -1   18    8      0.37      0.00
    0   18    8     -5.18      0.00
    1   18    8      0.57      0.00
    2   18    8     -0.97      0.00
    3   18    8      1.81      0.00
    4   18    8     -1.11      0.00
    5   18    8      2.95      0.00
    6   18    8      0.73      0.00
    7   18    8      3.09      0.00
    8   18    8      0.26      0.00
    9   18    8      0.04      0.00
   10   18    8     -0.24      0.00
   -9   19    8      0.56      0.00
   -8   19    8      2.25      0.00
   -7   19    8     -3.52      0.00
   -6   19    8     -2.57      0.00
   -5   19    8     -4.26      0.00
   -4   19    8     -4.98      0.00
   -3   19    8     -1.22      0.00
   -2   19    8      0.05      0.00
   -1   19    8     -3.62      0.00
    0   19    8      2.17      0.00
    1   19    8     -1.08      0.00
    2   19    8      0.17      0.00
    3   19    8     -2.68      0.00
    4   19    8      0.30      0.00
    5   19    8      0.65      0.00
    6   19    8      2.87      0.00
    7   19    8      0.88      0.00
    8   19    8     -0.87      0.00
   -5   20    8     -2.12      0.00
   -4   20    8      1.74      0.00
   -3   20    8     -1.31      0.00
   -2   20    8     -2.50      0.00
   -1   20    8      0.68      0.00
    0   20    8     -1.53      0.00
    1   20    8      0.09      0.00
    2   20    8      0.51      0.00
    3   20    8      0.84      0.00
    4   20    8      1.13      0.00
    5   20    8      5.24      0.00
  -21    0    9      3.12      0.00
  -19    0    9     -1.21      0.00
  -17    0    9      2.86      0.00
  -15    0    9      0.45      0.00
  -13    0    9      5.23      0.00
  -11    0    9      7.57      0.00
   -9    0    9      1.99      0.00
   -7    0    9      5.58      0.00
   -5    0    9     -4.98      0.00
   -3    0    9     -2.63      0.00
   -1    0    9     -6.29      0.00
    1    0    9     -6.68      0.00
    3    0    9     10.48      0.00
    5    0    9      5.34      0.00
    7    0    9      0.80      0.00
    9    0    9     -4.62      0.00
   11    0    9      1.15      0.00
   13    0    9     -0.36      0.00
   15    0    9     -1.86      0.00
   17    0    9      4.00      0.00
   19    0    9     -1.94      0.00
   21    0    9     -4.88      0.00
  -22    1    9      0.84      0.00
  -21    1    9     -0.71      0.00
  -20    1    9      1.03      0.00
  -19    1    9      1.25      0.00
  -18    1    9      3.13      0.00
  -17    1    9      1.79      0.00
  -16    1    9      1.72      0.00
  -15    1    9      1.09      0.00
  -14    1    9     -0.81      0.00
  -13    1    9      0.91      0.00
  -12    1    9      1.54      0.00
  -11    1    9     -6.58      0.00
  -10    1    9      0.36      0.00
   -9    1    9     -6.31      0.00
   -8    1    9     -0.94      0.00
   -7    1    9    -12.00      0.00
   -6    1    9     -3.07      0.00
   -5    1    9    -13.35      0.00
   -4    1    9     -0.75      0.00
   -3    1    9     -2.13      0.00
   -2    1    9     -1.49      0.00
   -1    1    9     -6.35      0.00
    0    1    9     -2.32      0.00
    1    1    9      5.35      0.00
    2    1    9     -2.46      0.00
    3    1    9      5.48      0.00
    4    1    9      3.05      0.00
    5    1    9     -9.81      0.00
    6    1    9      1.46      0.00
    7    1    9     -0.79      0.00
    8    1    9      0.40      0.00
    9    1    9      2.30      0.00
   10    1    9     -0.56      0.00
   11    1    9      2.41      0.00
   12    1    9      1.50      0.00
   13    1    9     -1.85      0.00
   14    1    9     -2.02      0.00
   15    1    9      0.23      0.00
   16    1    9      0.64      0.00
   17    1    9      0.86      0.00
   18    1    9      0.90      0.00
   19    1    9     -1.73      0.00
   20    1    9     -2.28      0.00
   21    1    9      0.95      0.00
   22    1    9      2.24      0.00
  -22    2    9     -0.45      0.00
  -21    2    9     -2.93      0.00
  -20    2    9      0.89      0.00
  -19    2    9      1.47      0.00
  -18    2    9     -1.39      0.00
  -17    2    9      2.06      0.00
  -16    2    9     -4.74      0.00
  -15    2    9      0.30      0.00
  -14    2    9      0.43      0.00
  -13    2    9     -2.60      0.00
  -12    2    9      0.49      0.00
  -11    2    9     -2.22      0.00
  -10    2    9     -0.29      0.00
   -9    2    9      4.10      0.00
   -8    2    9     -5.96      0.00
   -7    2    9     -5.33      0.00
   -6    2    9     -5.70      0.00
   -5    2    9      8.34      0.00
   -4    2    9     -3.47      0.00
   -3    2    9      3.54      0.00
   -2    2    9      0.00      0.00
   -1    2    9      3.82      0.00
    0    2    9      1.01      0.00
    1    2    9      1.83      0.00
    2    2    9      7.21      0.00
    3    2    9     -7.00      0.00
    4    2    9      3.51      0.00
    5    2    9      0.88      0.00
    6    2    9     -3.05      0.00
    7    2    9      3.18      0.00
    8    2    9      1.24      0.00
    9    2    9      3.48      0.00
   10    2    9     -0.19      0.00
   11    2    9      0.91      0.00
   12    2    9     -0.71      0.00
   13    2    9      0.92      0.00
   14    2    9      0.41      0.00
   15    2    9      1.86      0.00
   16    2    9      1.28      0.00
   17    2    9      0.41      0.00
   18    2    9     -0.94      0.00
   19    2    9      2.87      0.00
   20    2    9      1.06      0.00
   21    2    9      5.63      0.00
   22    2    9      2.80      0.00
  -22    3    9     -0.54      0.00
  -21    3    9     -0.57      0.00
  -20    3    9     -3.79      0.00
  -19    3    9      2.34      0.00
  -18    3    9     -1.47      0.00
  -17    3    9     -0.28      0.00
  -16    3    9      0.93      0.00
  -15    3    9     -2.68      0.00
  -14    3    9      1.91      0.00
  -13    3    9      0.46      0.00
  -12    3    9      0.42      0.00
  -11    3    9      4.56      0.00
  -10    3    9      2.16      0.00
   -9    3    9     -0.02      0.00
   -8    3    9     -2.34      0.00
   -7    3    9      4.04      0.00
   -6    3    9     -0.21      0.00
   -5    3    9      8.66      0.00
   -4    3    9      3.27      0.00
   -3    3    9     -0.16      0.00
   -2    3    9     -0.26      0.00
   -1    3    9      5.37      0.00
    0    3    9      0.26      0.00
    1    3    9      0.53      0.00
    2    3    9     -3.07      0.00
    3    3    9      1.79      0.00
    4    3    9     -7.12      0.00
    5    3    9      8.55      0.00
    6    3    9     -1.07      0.00
    7    3    9      1.42      0.00
    8    3    9      1.38      0.00
    9    3    9      1.45      0.00
   10    3    9     -0.52      0.00
   11    3    9     -2.30      0.00
   12    3    9     -0.21      0.00
   13    3    9     -0.82      0.00
   14    3    9      3.26      0.00
   15    3    9     -1.53      0.00
   16    3    9      0.92      0.00
   17    3    9     -1.14      0.00
   18    3    9      2.48      0.00
   19    3    9      0.99      0.00
   20    3    9      4.41      0.00
   21    3    9      2.18      0.00
  -22    4    9     -2.34      0.00
  -21    4    9     -0.32      0.00
  -20    4    9     -2.52      0.00
  -19    4    9     -0.14      0.00
  -18    4    9      4.56      0.00
  -17    4    9     -0.54      0.00
  -16    4    9      4.75      0.00
  -15    4    9     -0.57      0.00
  -14    4    9      3.15      0.00
  -13    4    9      3.42      0.00
  -12    4    9      2.35      0.00
  -11    4    9      2.68      0.00
  -10    4    9     -1.88      0.00
   -9    4    9     -1.54      0.00
   -8    4    9      1.94      0.00
   -7    4    9      2.37      0.00
   -6    4    9      6.34      0.00
   -5    4    9     -4.03      0.00
   -4    4    9      0.95      0.00
   -3    4    9      0.16      0.00
   -2    4    9     -0.71      0.00
   -1    4    9     -1.60      0.00
    0    4    9      1.75      0.00
    1    4    9      0.71      0.00
    2    4    9     -2.85      0.00
    3    4    9      2.92      0.00
    4    4    9     -0.69      0.00
    5    4    9     -4.04      0.00
    6    4    9      5.99      0.00
    7    4    9     -0.43      0.00
    8    4    9     -0.79      0.00
    9    4    9     -3.07      0.00
   10    4    9     -0.80      0.00
   11    4    9     -2.44      0.00
   12    4    9     -3.56      0.00
   13    4    9      0.45      0.00
   14    4    9     -3.21      0.00
   15    4    9     -0.51      0.00
   16    4    9     -3.29      0.00
   17    4    9      2.64      0.00
   18    4    9     -0.61      0.00
   19    4    9      0.67      0.00
   20    4    9     -2.10      0.00
   21    4    9     -2.29      0.00
  -21    5    9     -3.71      0.00
  -20    5    9      0.78      0.00
  -19    5    9      0.16      0.00
  -18    5    9      1.60      0.00
  -17    5    9      0.79      0.00
  -16    5    9     -2.15      0.00
  -15    5    9      2.26      0.00
  -14    5    9     -2.99      0.00
  -13    5    9     -0.30      0.00
  -12    5    9     -1.10      0.00
  -11    5    9     -6.64      0.00
  -10    5    9     -1.92      0.00
   -9    5    9     -3.48      0.00
   -8    5    9      4.06      0.00
   -7    5    9     -2.02      0.00
   -6    5    9     -2.30      0.00
   -5    5    9     -3.66      0.00
   -4    5    9     -0.05      0.00
   -3    5    9     -1.71      0.00
   -2    5    9      1.79      0.00
   -1    5    9      0.36      0.00
    0    5    9     -0.35      0.00
    1    5    9      3.71      0.00
    2    5    9      2.32      0.00
    3    5    9     -2.82      0.00
    4    5    9      5.72      0.00
    5    5    9     -4.85      0.00
    6    5    9      1.73      0.00
    7    5    9      0.21      0.00
    8    5    9     -1.96      0.00
    9    5    9     -0.45      0.00
   10    5    9     -1.48      0.00
   11    5    9      0.61      0.00
   12    5    9      1.32      0.00
   13    5    9      0.60      0.00
   14    5    9     -1.42      0.00
   15    5    9      1.06      0.00
   16    5    9      1.36      0.00
   17    5    9     -1.32      0.00
   18    5    9      0.85      0.00
   19    5    9     -2.27      0.00
   20    5    9     -3.40      0.00
   21    5    9     -3.50      0.00
  -21    6    9      0.30      0.00
  -20    6    9     -0.58      0.00
  -19    6    9      0.22      0.00
  -18    6    9      0.58      0.00
  -17    6    9      0.01      0.00
  -16    6    9     -2.38      0.00
  -15    6    9      0.46      0.00
  -14    6    9      0.14      0.00
  -13    6    9     -4.20      0.00
  -12    6    9      0.57      0.00
  -11    6    9     -1.28      0.00
  -10    6    9     -0.47      0.00
   -9    6    9      0.19      0.00
   -8    6    9     -2.10      0.00
   -7    6    9     -1.24      0.00
   -6    6    9     -5.50      0.00
   -5    6    9      1.55      0.00
   -4    6    9      2.01      0.00
   -3    6    9      3.19      0.00
   -2    6    9     -0.27      0.00
   -1    6    9      0.58      0.00
    0    6    9     -0.09      0.00
    1    6    9     -4.79      0.00
    2    6    9      4.17      0.00
    3    6    9     -3.84      0.00
    4    6    9      0.60      0.00
    5    6    9      3.71      0.00
    6    6    9     -3.40      0.00
    7    6    9     -1.02      0.00
    8    6    9      0.32      0.00
    9    6    9     -0.52      0.00
   10    6    9     -0.35      0.00
   11    6    9      1.05      0.00
   12    6    9     -2.28      0.00
   13    6    9      0.26      0.00
   14    6    9      0.20      0.00
   15    6    9     -1.27      0.00
   16    6    9     -0.27      0.00
   17    6    9     -0.93      0.00
   18    6    9     -1.80      0.00
   19    6    9      0.32      0.00
   20    6    9     -1.08      0.00
   21    6    9      1.03      0.00
  -21    7    9      1.90      0.00
  -20    7    9      1.02      0.00
  -19    7    9      0.95      0.00
  -18    7    9     -0.74      0.00
  -17    7    9      0.19      0.00
  -16    7    9      0.28      0.00
  -15    7    9     -5.41      0.00
  -14    7    9     -0.88      0.00
  -13    7    9      1.75      0.00
  -12    7    9     -2.58      0.00
  -11    7    9      2.99      0.00
  -10    7    9     -0.69      0.00
   -9    7    9      2.39      0.00
   -8    7    9     -3.42      0.00
   -7    7    9     -1.82      0.00
   -6    7    9      4.03      0.00
   -5    7    9      2.69      0.00
   -4    7    9      5.19      0.00
   -3    7    9      1.42      0.00
   -2    7    9     -1.14      0.00
   -1    7    9     -1.65      0.00
    0    7    9      0.28      0.00
    1    7    9      0.29      0.00
    2    7    9     -0.67      0.00
    3    7    9      3.85      0.00
    4    7    9     -2.53      0.00
    5    7    9      1.38      0.00
    6    7    9      0.32      0.00
    7    7    9      0.23      0.00
    8    7    9     -0.39      0.00
    9    7    9      1.37      0.00
   10    7    9     -0.38      0.00
   11    7    9      0.52      0.00
   12    7    9     -0.89      0.00
   13    7    9     -2.51      0.00
   14    7    9      2.97      0.00
   15    7    9     -2.16      0.00
   16    7    9     -0.63      0.00
   17    7    9     -0.15      0.00
   18    7    9      1.12      0.00
   19    7    9      0.95      0.00
   20    7    9      2.03      0.00
  -20    8    9      1.71      0.00
  -19    8    9     -0.43      0.00
  -18    8    9     -0.38      0.00
  -17    8    9     -1.64      0.00
  -16    8    9     -0.35      0.00
  -15    8    9     -2.05      0.00
  -14    8    9     -1.27      0.00
  -13    8    9      2.73      0.00
  -12    8    9      1.88      0.00
  -11    8    9      0.01      0.00
  -10    8    9      1.85      0.00
   -9    8    9      0.01      0.00
   -8    8    9      0.90      0.00
   -7    8    9     -0.49      0.00
   -6    8    9      2.49      0.00
   -5    8    9      2.43      0.00
   -4    8    9     -0.76      0.00
   -3    8    9      0.54      0.00
   -2    8    9     -1.50      0.00
   -1    8    9     -0.27      0.00
    0    8    9      1.98      0.00
    1    8    9      3.13      0.00
    2    8    9     -2.30      0.00
    3    8    9      0.93      0.00
    4    8    9     -1.50      0.00
    5    8    9      0.73      0.00
    6    8    9      0.91      0.00
    7    8    9      2.75      0.00
    8    8    9     -0.56      0.00
    9    8    9      0.70      0.00
   10    8    9      2.82      0.00
   11    8    9      0.33      0.00
   12    8    9      2.88      0.00
   13    8    9      0.92      0.00
   14    8    9     -0.65      0.00
   15    8    9      5.01      0.00
   16    8    9     -0.46      0.00
   17    8    9      2.90      0.00
   18    8    9      2.58      0.00
   19    8    9      1.54      0.00
   20    8    9      0.19      0.00
  -20    9    9      1.13      0.00
  -19    9    9     -0.50      0.00
  -18    9    9      1.33      0.00
  -17    9    9      0.33      0.00
  -16    9    9     -0.50      0.00
  -15    9    9      2.52      0.00
  -14    9    9      2.00      0.00
  -13    9    9      1.73      0.00
  -12    9    9      2.99      0.00
  -11    9    9      0.89      0.00
  -10    9    9     -0.17      0.00
   -9    9    9     -1.13      0.00
   -8    9    9      0.25      0.00
   -7    9    9      1.25      0.00
   -6    9    9     -2.64      0.00
   -5    9    9     -0.30      0.00
   -4    9    9     -0.77      0.00
   -3    9    9      0.50      0.00
   -2    9    9     -0.80      0.00
   -1    9    9     -0.21      0.00
    0    9    9     -2.58      0.00
    1    9    9     -0.46      0.00
    2    9    9     -1.49      0.00
    3    9    9     -0.08      0.00
    4    9    9      2.35      0.00
    5    9    9      1.55      0.00
    6    9    9      2.32      0.00
    7    9    9      0.86      0.00
    8    9    9      1.41      0.00
    9    9    9      0.47      0.00
   10    9    9      1.76      0.00
   11    9    9      1.08      0.00
   12    9    9     -1.35      0.00
   13    9    9      1.46      0.00
   14    9    9     -0.91      0.00
   15    9    9     -0.02      0.00
   16    9    9      2.20      0.00
   17    9    9      0.36      0.00
   18    9    9     -1.17      0.00
   19    9    9     -1.41      0.00
  -19   10    9      2.75      0.00
  -18   10    9      4.07      0.00
  -17   10    9      0.35      0.00
  -16   10    9      5.06      0.00
  -15   10    9      0.66      0.00
  -14   10    9      3.12      0.00
  -13   10    9     -1.13      0.00
  -12   10    9      1.71      0.00
  -11   10    9     -0.69      0.00
  -10   10    9     -2.17      0.00
   -9   10    9      0.49      0.00
   -8   10    9      0.73      0.00
   -7   10    9      2.05      0.00
   -6   10    9     -0.63      0.00
   -5   10    9      1.48      0.00
   -4   10    9      2.02      0.00
   -3   10    9      0.11      0.00
   -2   10    9      0.00      0.00
   -1   10    9     -2.32      0.00
    0   10    9      0.30      0.00
    1   10    9     -0.19      0.00
    2   10    9     -0.06      0.00
    3   10    9     -1.61      0.00
    4   10    9      1.92      0.00
    5   10    9      0.01      0.00
    6   10    9     -0.22      0.00
    7   10    9     -0.93      0.00
    8   10    9      3.00      0.00
    9   10    9      1.90      0.00
   10   10    9     -2.91      0.00
   11   10    9      0.33      0.00
   12   10    9     -0.32      0.00
   13   10    9     -0.41      0.00
   14   10    9      0.59      0.00
   15   10    9      0.43      0.00
   16   10    9     -3.21      0.00
   17   10    9      1.59      0.00
   18   10    9     -1.33      0.00
   19   10    9      0.30      0.00
  -19   11    9      1.27      0.00
  -18   11    9      2.57      0.00
  -17   11    9     -0.22      0.00
  -16   11    9     -0.65      0.00
  -15   11    9      0.18      0.00
  -14   11    9      1.31      0.00
  -13   11    9     -3.09      0.00
  -12   11    9     -0.55      0.00
  -11   11    9     -0.23      0.00
  -10   11    9      1.07      0.00
   -9   11    9      0.89      0.00
   -8   11    9      0.50      0.00
   -7   11    9     -0.49      0.00
   -6   11    9      1.77      0.00
   -5   11    9     -2.26      0.00
   -4   11    9     -0.20      0.00
   -3   11    9      0.03      0.00
   -2   11    9     -0.53      0.00
   -1   11    9     -0.37      0.00
    0   11    9      1.06      0.00
    1   11    9      1.10      0.00
    2   11    9      1.57      0.00
    3   11    9     -0.61      0.00
    4   11    9     -0.03      0.00
    5   11    9      4.87      0.00
    6   11    9      0.14      0.00
    7   11    9      0.92      0.00
    8   11    9     -0.85      0.00
    9   11    9      0.59      0.00
   10   11    9      1.31      0.00
   11   11    9     -5.72      0.00
   12   11    9      1.75      0.00
   13   11    9      2.15      0.00
   14   11    9     -0.49      0.00
   15   11    9     -0.39      0.00
   16   11    9      1.06      0.00
   17   11    9     -0.55      0.00
   18   11    9      4.64      0.00
  -18   12    9     -2.29      0.00
  -17   12    9     -0.54      0.00
  -16   12    9     -0.88      0.00
  -15   12    9     -5.27      0.00
  -14   12    9      0.81      0.00
  -13   12    9      2.51      0.00
  -12   12    9     -0.40      0.00
  -11   12    9      3.36      0.00
  -10   12    9      3.09      0.00
   -9   12    9      4.71      0.00
   -8   12    9      0.83      0.00
   -7   12    9      0.51      0.00
   -6   12    9      0.44      0.00
   -5   12    9      4.88      0.00
   -4   12    9      0.68      0.00
   -3   12    9      0.25      0.00
   -2   12    9      1.14      0.00
   -1   12    9     -1.02      0.00
    0   12    9      0.44      0.00
    1   12    9     -1.97      0.00
    2   12    9      3.16      0.00
    3   12    9      0.86      0.00
    4   12    9      0.79      0.00
    5   12    9     -1.87      0.00
    6   12    9      0.84      0.00
    7   12    9     -2.49      0.00
    8   12    9     -1.20      0.00
    9   12    9     -1.44      0.00
   10   12    9      1.30      0.00
   11   12    9      1.07      0.00
   12   12    9     -2.43      0.00
   13   12    9      2.14      0.00
   14   12    9      4.14      0.00
   15   12    9     -0.25      0.00
   16   12    9      2.90      0.00
   17   12    9      3.69      0.00
  -17   13    9      0.47      0.00
  -16   13    9      0.16      0.00
  -15   13    9      2.79      0.00
  -14   13    9     -4.83      0.00
  -13   13    9      5.08      0.00
  -12   13    9     -0.71      0.00
  -11   13    9     -0.10      0.00
  -10   13    9     -0.12      0.00
   -9   13    9     -1.86      0.00
   -8   13    9      0.41      0.00
   -7   13    9      1.37      0.00
   -6   13    9      2.35      0.00
   -5   13    9      6.87      0.00
   -4   13    9      1.81      0.00
   -3   13    9      1.22      0.00
   -2   13    9     -0.21      0.00
   -1   13    9      3.90      0.00
    0   13    9      1.00      0.00
    1   13    9      1.56      0.00
    2   13    9     -1.59      0.00
    3   13    9     -0.76      0.00
    4   13    9     -0.59      0.00
    5   13    9     -5.45      0.00
    6   13    9     -0.66      0.00
    7   13    9     -1.72      0.00
    8   13    9      1.23      0.00
    9   13    9      0.32      0.00
   10   13    9     -3.12      0.00
   11   13    9      4.42      0.00
   12   13    9     -0.16      0.00
   13   13    9      3.15      0.00
   14   13    9     -1.11      0.00
   15   13    9      4.41      0.00
   16   13    9     -0.23      0.00
   17   13    9      1.59      0.00
  -16   14    9     -0.19      0.00
  -15   14    9      1.63      0.00
  -14   14    9      1.09      0.00
  -13   14    9     -4.53      0.00
  -11   14    9     -1.74      0.00
  -10   14    9      0.95      0.00
   -9   14    9     -4.18      0.00
   -8   14    9      2.80      0.00
   -7   14    9      3.90      0.00
   -6   14    9      3.37      0.00
   -5   14    9     -3.22      0.00
   -4   14    9      0.30      0.00
   -3   14    9      1.07      0.00
   -2   14    9     -0.09      0.00
   -1   14    9      0.77      0.00
    0   14    9      0.89      0.00
    1   14    9     -2.16      0.00
    2   14    9     -2.26      0.00
    3   14    9     -2.64      0.00
    4   14    9     -0.15      0.00
    5   14    9      1.76      0.00
    6   14    9     -0.59      0.00
    7   14    9      2.43      0.00
    8   14    9     -3.47      0.00
    9   14    9     -3.50      0.00
   10   14    9     -1.87      0.00
   11   14    9     -2.27      0.00
   12   14    9      1.56      0.00
   13   14    9     -4.66      0.00
   14   14    9     -0.45      0.00
   15   14    9     -5.52      0.00
   16   14    9      0.13      0.00
  -11   15    9      2.14      0.00
  -10   15    9      0.58      0.00
   -9   15    9      2.95      0.00
   -8   15    9      2.15      0.00
   -7   15    9     -0.05      0.00
   -6   15    9     -2.26      0.00
   -5   15    9     -1.62      0.00
   -4   15    9      1.32      0.00
   -3   15    9     -1.38      0.00
   -2   15    9      2.05      0.00
   -1   15    9     -3.08      0.00
    0   15    9     -1.59      0.00
    1   15    9     -0.29      0.00
    2   15    9     -0.03      0.00
    3   15    9      3.31      0.00
    4   15    9     -1.48      0.00
    5   15    9      5.34      0.00
    6   15    9      2.19      0.00
    7   15    9     -1.24      0.00
    8   15    9     -2.11      0.00
    9   15    9     -2.72      0.00
   10   15    9     -1.50      0.00
   11   15    9     -1.43      0.00
   12   15    9      0.37      0.00
   13   15    9     -2.97      0.00
   14   15    9     -1.55      0.00
   15   15    9     -0.69      0.00
  -11   16    9     -1.42      0.00
  -10   16    9     -1.48      0.00
   -9   16    9      3.05      0.00
   -8   16    9     -4.27      0.00
   -7   16    9      1.85      0.00
   -6   16    9     -2.70      0.00
   -5   16    9      2.39      0.00
   -4   16    9      0.14      0.00
   -3   16    9     -0.79      0.00
   -2   16    9     -4.70      0.00
   -1   16    9     -2.11      0.00
    0   16    9     -2.43      0.00
    1   16    9     -0.33      0.00
    2   16    9     -2.79      0.00
    3   16    9     -1.31      0.00
    4   16    9      2.11      0.00
    5   16    9     -2.16      0.00
    6   16    9      0.68      0.00
    7   16    9     -1.22      0.00
    8   16    9     -1.49      0.00
    9   16    9     -0.26      0.00
   10   16    9     -1.20      0.00
   11   16    9      1.05      0.00
   12   16    9     -0.10      0.00
   13   16    9      2.06      0.00
  -11   17    9      0.06      0.00
  -10   17    9     -3.46      0.00
   -9   17    9     -0.88      0.00
   -8   17    9      0.07      0.00
   -7   17    9     -0.72      0.00
   -6   17    9      3.37      0.00
   -5   17    9     -2.67      0.00
   -4   17    9     -1.95      0.00
   -3   17    9      0.24      0.00
   -2   17    9      0.51      0.00
   -1   17    9     -1.34      0.00
    0   17    9     -0.56      0.00
    1   17    9     -2.19      0.00
    2   17    9     -1.03      0.00
    3   17    9     -3.56      0.00
    4   17    9      1.86      0.00
    5   17    9      0.47      0.00
    6   17    9     -1.38      0.00
    7   17    9     -1.81      0.00
    8   17    9     -1.50      0.00
    9   17    9     -0.97      0.00
   10   17    9      2.48      0.00
   11   17    9     -1.31      0.00
   12   17    9     -0.40      0.00
  -10   18    9      1.19      0.00
   -9   18    9      1.01      0.00
   -8   18    9     -0.66      0.00
   -7   18    9      1.51      0.00
   -6   18    9     -0.21      0.00
   -5   18    9      0.57      0.00
   -4   18    9      2.14      0.00
   -3   18    9      4.79      0.00
   -2   18    9      1.79      0.00
   -1   18    9      2.13      0.00
    0   18    9      0.38      0.00
    1   18    9      0.52      0.00
    2   18    9     -0.37      0.00
    3   18    9      3.07      0.00
    4   18    9      1.20      0.00
    5   18    9      2.76      0.00
    6   18    9     -0.92      0.00
    7   18    9     -0.67      0.00
    8   18    9     -1.35      0.00
    9   18    9      2.04      0.00
   10   18    9     -0.09      0.00
   -8   19    9      2.97      0.00
   -7   19    9     -1.46      0.00
   -6   19    9      0.97      0.00
   -5   19    9      7.42      0.00
   -4   19    9      0.25      0.00
   -3   19    9     -1.29      0.00
   -2   19    9      0.32      0.00
   -1   19    9     -0.79      0.00
    0   19    9     -1.36      0.00
    1   19    9      1.24      0.00
    2   19    9      3.30      0.00
    3   19    9      1.22      0.00
    4   19    9      2.06      0.00
    5   19    9     -0.15      0.00
    6   19    9     -0.98      0.00
    7   19    9     -0.14      0.00
    8   19    9      1.70      0.00
   -5   20    9     -2.13      0.00
   -4   20    9      2.82      0.00
   -3   20    9     -0.98      0.00
   -2   20    9     -1.54      0.00
   -1   20    9      2.85      0.00
    0   20    9      0.67      0.00
    1   20    9      0.34      0.00
    2   20    9      1.66      0.00
    3   20    9      0.30      0.00
    4   20    9     -4.44      0.00
  -22    0   10     -1.92      0.00
  -20    0   10      3.22      0.00
  -18    0   10      1.65      0.00
  -16    0   10      1.28      0.00
  -14    0   10     -3.26      0.00
  -12    0   10     -6.54      0.00
  -10    0   10      0.77      0.00
   -8    0   10     -0.09      0.00
   -6    0   10     -1.18      0.00
   -4    0   10      5.15      0.00
   -2    0   10     -2.39      0.00
    0    0   10      6.22      0.00
    2    0   10     -2.49      0.00
    4    0   10    -13.36      0.00
    6    0   10      2.99      0.00
    8    0   10      5.32      0.00
   10    0   10      1.37      0.00
   12    0   10     -0.11      0.00
   14    0   10      4.32      0.00
   16    0   10     -0.28      0.00
   18    0   10     -0.54      0.00
   20    0   10      4.06      0.00
  -22    1   10      1.23      0.00
  -21    1   10      0.36      0.00
  -20    1   10      1.99      0.00
  -19    1   10      0.01      0.00
  -18    1   10     -3.09      0.00
  -17    1   10     -0.48      0.00
  -16    1   10     -1.06      0.00
  -15    1   10      1.20      0.00
  -14    1   10     -1.34      0.00
  -13    1   10     -1.16      0.00
  -12    1   10      4.31      0.00
  -11    1   10      1.27      0.00
  -10    1   10      7.57      0.00
   -9    1   10      3.26      0.00
   -8    1   10      2.58      0.00
   -7    1   10      5.72      0.00
   -6    1   10     13.12      0.00
   -5    1   10     -0.10      0.00
   -4    1   10      3.39      0.00
   -3    1   10      1.72      0.00
   -2    1   10      3.56      0.00
   -1    1   10      1.57      0.00
    0    1   10      4.91      0.00
    1    1   10      1.39      0.00
    2    1   10     -3.42      0.00
    3    1   10     -2.93      0.00
    4    1   10      8.01      0.00
    5    1   10     -4.24      0.00
    6    1   10      6.41      0.00
    7    1   10      0.44      0.00
    8    1   10      1.08      0.00
    9    1   10      0.59      0.00
   10    1   10     -4.10      0.00
   11    1   10     -1.47      0.00
   12    1   10     -0.22      0.00
   13    1   10      1.55      0.00
   14    1   10      0.54      0.00
   15    1   10      2.46      0.00
   16    1   10     -2.39      0.00
   17    1   10     -0.76      0.00
   18    1   10      0.21      0.00
   19    1   10      1.44      0.00
   20    1   10     -0.81      0.00
   21    1   10     -2.05      0.00
  -22    2   10     -0.12      0.00
  -21    2   10     -0.96      0.00
  -20    2   10     -0.17      0.00
  -19    2   10     -1.54      0.00
  -18    2   10     -3.19      0.00
  -17    2   10      1.22      0.00
  -16    2   10     -2.56      0.00
  -15    2   10      1.17      0.00
  -14    2   10      1.63      0.00
  -13    2   10     -0.67      0.00
  -12    2   10      3.47      0.00
  -11    2   10      0.75      0.00
  -10    2   10     -2.34      0.00
   -9    2   10     -0.18      0.00
   -8    2   10      4.28      0.00
   -7    2   10      3.83      0.00
   -6    2   10     -0.40      0.00
   -5    2   10      4.15      0.00
   -4    2   10    -11.55      0.00
   -3    2   10      2.68      0.00
   -2    2   10      2.10      0.00
   -1    2   10     -0.51      0.00
    0    2   10     -5.08      0.00
    1    2   10     -1.27      0.00
    2    2   10     -1.13      0.00
    3    2   10     -3.56      0.00
    4    2   10      4.44      0.00
    5    2   10      1.79      0.00
    6    2   10     -7.44      0.00
    7    2   10      1.92      0.00
    8    2   10     -2.60      0.00
    9    2   10     -0.07      0.00
   10    2   10     -1.90      0.00
   11    2   10     -1.27      0.00
   12    2   10     -0.63      0.00
   13    2   10      1.19      0.00
   14    2   10     -0.06      0.00
   15    2   10     -2.65      0.00
   16    2   10     -0.63      0.00
   17    2   10     -0.70      0.00
   18    2   10     -1.57      0.00
   19    2   10     -0.35      0.00
   20    2   10     -5.35      0.00
   21    2   10     -5.03      0.00
  -22    3   10      1.09      0.00
  -21    3   10      2.32      0.00
  -20    3   10     -3.93      0.00
  -19    3   10      1.85      0.00
  -18    3   10     -2.46      0.00
  -17    3   10     -2.73      0.00
  -16    3   10      3.22      0.00
  -15    3   10     -3.04      0.00
  -14    3   10      1.84      0.00
  -13    3   10     -0.25      0.00
  -12    3   10     -0.70      0.00
  -11    3   10     -2.20      0.00
  -10    3   10     -3.80      0.00
   -9    3   10      0.92      0.00
   -8    3   10      1.87      0.00
   -7    3   10      2.93      0.00
   -6    3   10     -8.86      0.00
   -5    3   10     -3.94      0.00
   -4    3   10      1.27      0.00
   -3    3   10     -2.50      0.00
   -2    3   10     -1.26      0.00
   -1    3   10     -0.08      0.00
    0    3   10     -4.99      0.00
    1    3   10     -0.32      0.00
    2    3   10     -0.38      0.00
    3    3   10      4.12      0.00
    4    3   10     -9.19      0.00
    5    3   10      5.13      0.00
    6    3   10     -4.21      0.00
    7    3   10     -2.66      0.00
    8    3   10     -1.52      0.00
    9    3   10      0.68      0.00
   10    3   10      1.55      0.00
   11    3   10     -0.23      0.00
   12    3   10      2.84      0.00
   13    3   10      0.02      0.00
   14    3   10      0.82      0.00
   15    3   10     -0.61      0.00
   16    3   10      2.25      0.00
   17    3   10     -0.78      0.00
   18    3   10      0.05      0.00
   19    3   10     -2.82      0.00
   20    3   10     -1.57      0.00
   21    3   10     -1.63      0.00
  -21    4   10      2.62      0.00
  -20    4   10      0.18      0.00
  -19    4   10     -3.33      0.00
  -18    4   10      0.50      0.00
  -17    4   10     -2.29      0.00
  -16    4   10      0.07      0.00
  -15    4   10     -2.63      0.00
  -14    4   10     -2.43      0.00
  -13    4   10     -1.66      0.00
  -12    4   10     -2.00      0.00
  -11    4   10      0.21      0.00
  -10    4   10      1.37      0.00
   -9    4   10      2.38      0.00
   -8    4   10      0.96      0.00
   -7    4   10     -4.65      0.00
   -6    4   10     -0.40      0.00
   -5    4   10     -2.23      0.00
   -4    4   10      2.94      0.00
   -3    4   10      3.78      0.00
   -2    4   10     -3.99      0.00
   -1    4   10      0.34      0.00
    0    4   10     -2.03      0.00
    1    4   10     -0.29      0.00
    2    4   10     -2.55      0.00
    3    4   10      0.40      0.00
    4    4   10     -1.47      0.00
    5    4   10     -5.60      0.00
    6    4   10      5.53      0.00
    7    4   10     -2.36      0.00
    8    4   10      1.29      0.00
    9    4   10      2.16      0.00
   10    4   10      1.84      0.00
   11    4   10      5.09      0.00
   12    4   10      0.49      0.00
   13    4   10      1.67      0.00
   14    4   10      0.45      0.00
   15    4   10      5.21      0.00
   16    4   10     -0.38      0.00
   17    4   10      1.93      0.00
   18    4   10      0.18      0.00
   19    4   10      1.43      0.00
   20    4   10      1.10      0.00
   21    4   10      4.30      0.00
  -21    5   10      0.71      0.00
  -20    5   10     -0.13      0.00
  -19    5   10     -1.07      0.00
  -18    5   10     -0.77      0.00
  -17    5   10      1.66      0.00
  -16    5   10     -1.53      0.00
  -15    5   10      1.27      0.00
  -14    5   10     -2.24      0.00
  -13    5   10      1.63      0.00
  -12    5   10      4.94      0.00
  -11    5   10      1.75      0.00
  -10    5   10      5.55      0.00
   -9    5   10     -0.13      0.00
   -8    5   10      0.57      0.00
   -7    5   10     -0.19      0.00
   -6    5   10      0.86      0.00
   -5    5   10      2.79      0.00
   -4    5   10      1.40      0.00
   -3    5   10     -2.27      0.00
   -2    5   10      0.96      0.00
   -1    5   10     -5.57      0.00
    0    5   10     -2.21      0.00
    1    5   10     -4.24      0.00
    2    5   10     -1.06      0.00
    3    5   10     -5.53      0.00
    4    5   10      4.26      0.00
    5    5   10     -4.61      0.00
    6    5   10     -0.30      0.00
    7    5   10      4.13      0.00
    8    5   10      2.32      0.00
    9    5   10      1.41      0.00
   10    5   10      1.95      0.00
   11    5   10     -0.38      0.00
   12    5   10     -2.27      0.00
   13    5   10     -0.40      0.00
   14    5   10     -0.11      0.00
   15    5   10     -0.09      0.00
   16    5   10      0.03      0.00
   17    5   10     -1.11      0.00
   18    5   10      1.49      0.00
   19    5   10      1.34      0.00
   20    5   10      2.22      0.00
   21    5   10      0.21      0.00
  -21    6   10     -0.23      0.00
  -20    6   10     -0.67      0.00
  -19    6   10     -1.68      0.00
  -18    6   10      0.68      0.00
  -17    6   10      0.56      0.00
  -16    6   10     -1.34      0.00
  -15    6   10      0.02      0.00
  -14    6   10      1.82      0.00
  -13    6   10     -0.18      0.00
  -12    6   10     -0.09      0.00
  -11    6   10      1.39      0.00
  -10    6   10      0.16      0.00
   -9    6   10     -0.36      0.00
   -8    6   10     -0.56      0.00
   -7    6   10      3.55      0.00
   -6    6   10      2.15      0.00
   -5    6   10     -2.20      0.00
   -4    6   10     -2.43      0.00
   -3    6   10     -2.23      0.00
   -2    6   10     -2.38      0.00
   -1    6   10      0.12      0.00
    0    6   10     -0.84      0.00
    1    6   10     -0.67      0.00
    2    6   10      3.52      0.00
    3    6   10     -1.45      0.00
    4    6   10      0.91      0.00
    5    6   10      1.49      0.00
    6    6   10     -0.30      0.00
    7    6   10      3.00      0.00
    8    6   10      2.67      0.00
    9    6   10      1.50      0.00
   10    6   10     -0.56      0.00
   11    6   10     -0.75      0.00
   12    6   10     -0.89      0.00
   13    6   10      1.33      0.00
   14    6   10      0.82      0.00
   15    6   10     -1.91      0.00
   16    6   10      0.64      0.00
   17    6   10     -0.64      0.00
   18    6   10     -1.17      0.00
   19    6   10      1.66      0.00
   20    6   10     -2.54      0.00
  -20    7   10     -2.39      0.00
  -19    7   10     -1.92      0.00
  -18    7   10     -1.30      0.00
  -17    7   10      0.23      0.00
  -16    7   10      2.44      0.00
  -15    7   10     -1.19      0.00
  -14    7   10      2.58      0.00
  -13    7   10     -0.17      0.00
  -12    7   10     -2.31      0.00
  -11    7   10      1.77      0.00
  -10    7   10     -0.85      0.00
   -9    7   10      1.64      0.00
   -8    7   10     -0.87      0.00
   -7    7   10     -0.20      0.00
   -6    7   10      0.51      0.00
   -5    7   10     -4.66      0.00
   -4    7   10     -3.01      0.00
   -3    7   10     -0.45      0.00
   -2    7   10      0.34      0.00
   -1    7   10      0.38      0.00
    0    7   10      1.39      0.00
    1    7   10     -0.66      0.00
    2    7   10     -0.90      0.00
    3    7   10      3.58      0.00
    4    7   10     -3.62      0.00
    5    7   10      2.87      0.00
    6    7   10      0.85      0.00
    7    7   10     -0.47      0.00
    8    7   10     -0.83      0.00
    9    7   10     -1.21      0.00
   10    7   10     -1.44      0.00
   11    7   10      0.26      0.00
   12    7   10     -0.11      0.00
   13    7   10     -1.51      0.00
   14    7   10      1.00      0.00
   15    7   10     -1.68      0.00
   16    7   10     -1.36      0.00
   17    7   10      0.36      0.00
   18    7   10     -1.74      0.00
   19    7   10     -2.71      0.00
   20    7   10      0.30      0.00
  -20    8   10     -0.94      0.00
  -19    8   10     -0.49      0.00
  -18    8   10     -0.45      0.00
  -17    8   10     -0.74      0.00
  -16    8   10      0.47      0.00
  -15    8   10      0.80      0.00
  -14    8   10     -3.84      0.00
  -13    8   10     -0.83      0.00
  -12    8   10      0.07      0.00
  -11    8   10     -0.39      0.00
  -10    8   10      0.11      0.00
   -9    8   10     -1.39      0.00
   -8    8   10      2.77      0.00
   -7    8   10     -2.40      0.00
   -6    8   10     -1.54      0.00
   -5    8   10      1.78      0.00
   -4    8   10     -0.49      0.00
   -3    8   10      2.43      0.00
   -2    8   10      0.07      0.00
   -1    8   10      0.14      0.00
    0    8   10     -1.49      0.00
    1    8   10      1.25      0.00
    2    8   10      0.43      0.00
    3    8   10      1.49      0.00
    4    8   10     -0.01      0.00
    5    8   10     -1.16      0.00
    6    8   10     -1.43      0.00
    7    8   10     -2.01      0.00
    8    8   10     -2.64      0.00
    9    8   10     -1.46      0.00
   10    8   10     -1.42      0.00
   11    8   10     -2.31      0.00
   12    8   10      0.19      0.00
   13    8   10     -4.52      0.00
   14    8   10     -3.80      0.00
   15    8   10      1.38      0.00
   16    8   10     -2.31      0.00
   17    8   10     -3.14      0.00
   18    8   10      0.07      0.00
   19    8   10     -1.96      0.00
   20    8   10      1.10      0.00
  -20    9   10      1.71      0.00
  -19    9   10     -1.49      0.00
  -18    9   10      0.63      0.00
  -17    9   10     -1.83      0.00
  -16    9   10     -1.65      0.00
  -15    9   10     -2.51      0.00
  -14    9   10     -3.05      0.00
  -13    9   10     -1.32      0.00
  -12    9   10     -0.13      0.00
  -11    9   10     -0.88      0.00
  -10    9   10      0.30      0.00
   -9    9   10      2.49      0.00
   -8    9   10      0.15      0.00
   -7    9   10      3.25      0.00
   -6    9   10     -0.35      0.00
   -5    9   10      1.61      0.00
   -4    9   10      0.82      0.00
   -3    9   10      0.25      0.00
   -2    9   10      0.84      0.00
   -1    9   10      1.29      0.00
    0    9   10      0.58      0.00
    1    9   10      3.76      0.00
    2    9   10      0.52      0.00
    3    9   10      0.10      0.00
    4    9   10     -1.20      0.00
    5    9   10     -4.38      0.00
    6    9   10     -3.20      0.00
    7    9   10     -0.09      0.00
    8    9   10     -1.20      0.00
    9    9   10     -2.62      0.00
   10    9   10      0.18      0.00
   11    9   10      0.88      0.00
   12    9   10     -1.31      0.00
   13    9   10      0.53      0.00
   14    9   10     -1.56      0.00
   15    9   10     -1.34      0.00
   16    9   10      1.32      0.00
   17    9   10      0.07      0.00
   18    9   10     -0.63      0.00
   19    9   10      3.18      0.00
  -19   10   10      0.82      0.00
  -18   10   10     -1.76      0.00
  -17   10   10     -3.31      0.00
  -16   10   10      0.37      0.00
  -15   10   10     -1.54      0.00
  -14   10   10      1.27      0.00
  -13   10   10     -1.51      0.00
  -12   10   10      2.55      0.00
  -11   10   10      1.13      0.00
  -10   10   10      1.62      0.00
   -9   10   10      1.40      0.00
   -8   10   10      1.16      0.00
   -7   10   10      1.53      0.00
   -6   10   10     -0.64      0.00
   -5   10   10     -1.55      0.00
   -4   10   10      0.13      0.00
   -3   10   10      0.02      0.00
   -2   10   10      0.89      0.00
   -1   10   10     -0.18      0.00
    0   10   10      2.74      0.00
    1   10   10      0.38      0.00
    2   10   10      1.97      0.00
    3   10   10     -0.23      0.00
    4   10   10      0.29      0.00
    5   10   10      0.09      0.00
    6   10   10     -0.07      0.00
    7   10   10     -1.61      0.00
    8   10   10      1.50      0.00
    9   10   10     -0.54      0.00
   10   10   10     -1.41      0.00
   11   10   10      2.71      0.00
   12   10   10      0.59      0.00
   13   10   10      0.45      0.00
   14   10   10     -2.06      0.00
   15   10   10      2.13      0.00
   16   10   10     -3.23      0.00
   17   10   10      4.50      0.00
   18   10   10     -0.80      0.00
   19   10   10      0.14      0.00
  -18   11   10      2.60      0.00
  -17   11   10      0.30      0.00
  -16   11   10      1.76      0.00
  -15   11   10      0.06      0.00
  -14   11   10      5.57      0.00
  -13   11   10     -2.19      0.00
  -12   11   10      0.35      0.00
  -11   11   10      0.67      0.00
  -10   11   10      1.75      0.00
   -9   11   10     -0.36      0.00
   -8   11   10      0.09      0.00
   -7   11   10      0.83      0.00
   -6   11   10      2.78      0.00
   -5   11   10      0.23      0.00
   -4   11   10      1.22      0.00
   -3   11   10      1.29      0.00
   -2   11   10      0.82      0.00
   -1   11   10     -0.52      0.00
    0   11   10      0.04      0.00
    1   11   10      1.45      0.00
    2   11   10      1.33      0.00
    3   11   10     -2.19      0.00
    4   11   10     -2.42      0.00
    5   11   10      0.31      0.00
    6   11   10     -0.26      0.00
    7   11   10     -0.81      0.00
    8   11   10     -1.51      0.00
    9   11   10      2.83      0.00
   10   11   10      2.74      0.00
   11   11   10     -5.46      0.00
   12   11   10      2.06      0.00
   13   11   10     -0.97      0.00
   14   11   10     -0.53      0.00
   15   11   10     -1.60      0.00
   16   11   10      2.34      0.00
   17   11   10     -4.00      0.00
   18   11   10     -0.13      0.00
  -18   12   10      2.92      0.00
  -17   12   10      4.23      0.00
  -16   12   10      3.83      0.00
  -15   12   10      0.88      0.00
  -14   12   10     -0.30      0.00
  -13   12   10      0.58      0.00
  -12   12   10     -4.14      0.00
  -11   12   10     -0.17      0.00
  -10   12   10     -2.40      0.00
   -9   12   10      1.99      0.00
   -8   12   10     -2.53      0.00
   -7   12   10      1.25      0.00
   -6   12   10      0.40      0.00
   -5   12   10      0.08      0.00
   -4   12   10     -3.87      0.00
   -3   12   10      1.03      0.00
   -2   12   10      2.04      0.00
   -1   12   10      0.79      0.00
    0   12   10      0.24      0.00
    1   12   10     -1.45      0.00
    2   12   10      0.75      0.00
    3   12   10     -1.41      0.00
    4   12   10     -1.23      0.00
    5   12   10     -0.17      0.00
    6   12   10      2.39      0.00
    7   12   10      2.08      0.00
    8   12   10      0.55      0.00
    9   12   10     -2.38      0.00
   10   12   10      0.74      0.00
   11   12   10      0.72      0.00
   12   12   10     -6.73      0.00
   13   12   10     -0.16      0.00
   14   12   10      1.62      0.00
   15   12   10     -1.14      0.00
   16   12   10     -0.57      0.00
   17   12   10     -2.26      0.00
  -17   13   10      1.24      0.00
  -16   13   10     -0.89      0.00
  -15   13   10      0.94      0.00
  -14   13   10     -6.31      0.00
  -13   13   10      2.78      0.00
  -12   13   10      1.69      0.00
  -11   13   10      2.36      0.00
  -10   13   10      3.80      0.00
   -9   13   10      1.02      0.00
   -8   13   10      9.01      0.00
   -7   13   10     -1.44      0.00
   -6   13   10     -3.20      0.00
   -5   13   10     -0.60      0.00
   -4   13   10     -1.69      0.00
   -3   13   10     -0.62      0.00
   -2   13   10     -1.84      0.00
   -1   13   10     -1.54      0.00
    0   13   10     -3.38      0.00
    1   13   10     -2.46      0.00
    2   13   10     -0.36      0.00
    3   13   10      2.39      0.00
    4   13   10      2.55      0.00
    5   13   10     -0.22      0.00
    6   13   10      3.32      0.00
    7   13   10     -1.34      0.00
    8   13   10     -0.84      0.00
    9   13   10     -0.60      0.00
   10   13   10     -2.54      0.00
   11   13   10      1.96      0.00
   12   13   10     -3.33      0.00
   13   13   10     -2.18      0.00
   14   13   10      0.14      0.00
   15   13   10      2.12      0.00
   16   13   10     -1.42      0.00
  -16   14   10     -0.24      0.00
  -15   14   10     -0.69      0.00
  -14   14   10      0.45      0.00
  -11   14   10     -0.70      0.00
  -10   14   10      4.73      0.00
   -9   14   10     -0.01      0.00
   -8   14   10      0.73      0.00
   -7   14   10     -1.20      0.00
   -6   14   10     -0.72      0.00
   -5   14   10     -0.78      0.00
   -4   14   10      3.15      0.00
   -3   14   10     -1.41      0.00
   -2   14   10     -2.97      0.00
   -1   14   10     -1.21      0.00
    0   14   10      0.76      0.00
    1   14   10      3.86      0.00
    2   14   10      1.69      0.00
    3   14   10      0.25      0.00
    4   14   10      0.57      0.00
    5   14   10      1.65      0.00
    6   14   10     -3.34      0.00
    7   14   10      1.13      0.00
    8   14   10      0.97      0.00
    9   14   10      2.95      0.00
   10   14   10      1.69      0.00
   11   14   10     -0.64      0.00
   12   14   10      3.95      0.00
   13   14   10     -0.18      0.00
   14   14   10      2.94      0.00
   15   14   10      1.86      0.00
  -11   15   10     -1.86      0.00
  -10   15   10      0.65      0.00
   -9   15   10     -1.46      0.00
   -8   15   10     -5.33      0.00
   -7   15   10      1.83      0.00
   -6   15   10      0.25      0.00
   -5   15   10      1.98      0.00
   -4   15   10     -0.26      0.00
   -3   15   10     -2.59      0.00
   -2   15   10      2.56      0.00
   -1   15   10      0.86      0.00
    0   15   10      3.25      0.00
    1   15   10      1.26      0.00
    2   15   10     -0.50      0.00
    3   15   10      1.00      0.00
    4   15   10     -3.57      0.00
    5   15   10     -0.96      0.00
    6   15   10      0.36      0.00
    7   15   10      1.79      0.00
    8   15   10      2.24      0.00
    9   15   10      0.94      0.00
   10   15   10     -0.39      0.00
   11   15   10     -0.42      0.00
   12   15   10      2.02      0.00
   13   15   10      1.26      0.00
   14   15   10      1.64      0.00
  -11   16   10      4.63      0.00
  -10   16   10     -3.52      0.00
   -9   16   10      5.31      0.00
   -8   16   10     -4.41      0.00
   -7   16   10      3.17      0.00
   -6   16   10     -1.74      0.00
   -5   16   10     -1.22      0.00
   -4   16   10     -0.07      0.00
   -3   16   10      4.73      0.00
   -2   16   10     -0.29      0.00
   -1   16   10      3.60      0.00
    0   16   10      0.44      0.00
    1   16   10      2.46      0.00
    2   16   10      1.16      0.00
    3   16   10      1.90      0.00
    4   16   10      2.15      0.00
    5   16   10     -2.40      0.00
    6   16   10      1.31      0.00
    7   16   10      1.20      0.00
    8   16   10      0.29      0.00
    9   16   10     -0.79      0.00
   10   16   10     -2.51      0.00
   11   16   10     -1.57      0.00
   12   16   10     -0.44      0.00
   13   16   10      1.07      0.00
  -11   17   10      4.58      0.00
  -10   17   10      0.35      0.00
   -9   17   10     -0.52      0.00
   -8   17   10      4.36      0.00
   -7   17   10     -4.07      0.00
   -6   17   10      2.24      0.00
   -5   17   10     -2.11      0.00
   -4   17   10      2.90      0.00
   -3   17   10     -2.17      0.00
   -2   17   10     -0.12      0.00
   -1   17   10     -2.25      0.00
    0   17   10      2.19      0.00
    1   17   10      0.67      0.00
    2   17   10      3.73      0.00
    3   17   10     -1.18      0.00
    4   17   10     -0.20      0.00
    5   17   10      0.18      0.00
    6   17   10     -0.59      0.00
    7   17   10      0.17      0.00
    8   17   10      0.41      0.00
    9   17   10     -0.91      0.00
   10   17   10      0.35      0.00
   11   17   10     -1.25      0.00
   12   17   10      0.85      0.00
  -10   18   10      0.94      0.00
   -9   18   10      0.22      0.00
   -8   18   10     -2.36      0.00
   -7   18   10      0.21      0.00
   -6   18   10      1.12      0.00
   -5   18   10      0.91      0.00
   -4   18   10     -8.98      0.00
   -3   18   10     -1.16      0.00
   -2   18   10     -3.01      0.00
   -1   18   10     -0.71      0.00
    0   18   10     -0.27      0.00
    1   18   10      1.57      0.00
    2   18   10     -3.03      0.00
    3   18   10     -2.77      0.00
    4   18   10     -2.79      0.00
    5   18   10      0.69      0.00
    6   18   10      0.47      0.00
    7   18   10      1.76      0.00
    8   18   10     -1.37      0.00
    9   18   10     -1.01      0.00
   10   18   10      0.19      0.00
   -8   19   10      0.93      0.00
   -7   19   10     -0.71      0.00
   -6   19   10     -4.79      0.00
   -5   19   10      0.68      0.00
   -4   19   10     -1.01      0.00
   -3   19   10     -2.68      0.00
   -2   19   10      4.26      0.00
   -1   19   10      3.37      0.00
    0   19   10     -2.06      0.00
    1   19   10     -0.21      0.00
    2   19   10     -2.03      0.00
    3   19   10     -2.87      0.00
    4   19   10     -0.59      0.00
    5   19   10      2.56      0.00
    6   19   10      2.75      0.00
    7   19   10      0.76      0.00
   -4   20   10      3.31      0.00
   -3   20   10      2.50      0.00
   -2   20   10     -4.36      0.00
   -1   20   10      0.19      0.00
    0   20   10     -0.68      0.00
    1   20   10     -3.67      0.00
    2   20   10     -0.22      0.00
    3   20   10      2.70      0.00
  -21    0   11     -3.80      0.00
  -19    0   11     -4.12      0.00
  -17    0   11      0.84      0.00
  -15    0   11      0.55      0.00
  -13    0   11      4.46      0.00
  -11    0   11      1.89      0.00
   -9    0   11     -2.46      0.00
   -7    0   11      6.19      0.00
   -5    0   11     -2.57      0.00
   -3    0   11     -1.64      0.00
   -1    0   11      0.62      0.00
    1    0   11     -5.85      0.00
    3    0   11      5.41      0.00
    5    0   11     -2.09      0.00
    7    0   11     -6.90      0.00
    9    0   11     -6.09      0.00
   11    0   11      0.77      0.00
   13    0   11     -0.83      0.00
   15    0   11      0.64      0.00
   17    0   11      4.02      0.00
   19    0   11     -0.19      0.00
   21    0   11     -1.52      0.00
  -22    1   11     -0.78      0.00
  -21    1   11     -4.29      0.00
  -20    1   11     -0.61      0.00
  -19    1   11      2.17      0.00
  -18    1   11      1.39      0.00
  -17    1   11      2.15      0.00
  -16    1   11      0.06      0.00
  -15    1   11      2.06      0.00
  -14    1   11     -0.08      0.00
  -13    1   11     -3.48      0.00
  -12    1   11     -0.48      0.00
  -11    1   11     -7.76      0.00
  -10    1   11     -2.05      0.00
   -9    1   11     -1.44      0.00
   -8    1   11     -2.80      0.00
   -7    1   11     -5.51      0.00
   -6    1   11     -0.68      0.00
   -5    1   11     -8.16      0.00
   -4    1   11     -3.60      0.00
   -3    1   11      3.11      0.00
   -2    1   11     -4.82      0.00
   -1    1   11     -8.77      0.00
    0    1   11     -2.04      0.00
    1    1   11     -3.62      0.00
    2    1   11     -1.59      0.00
    3    1   11     -3.03      0.00
    4    1   11      2.63      0.00
    5    1   11    -10.87      0.00
    6    1   11      0.92      0.00
    7    1   11     -0.45      0.00
    8    1   11     -1.55      0.00
    9    1   11      3.05      0.00
   10    1   11     -0.05      0.00
   11    1   11      2.55      0.00
   12    1   11      1.61      0.00
   13    1   11      0.69      0.00
   14    1   11     -1.36      0.00
   15    1   11      2.51      0.00
   16    1   11      2.40      0.00
   17    1   11      2.30      0.00
   18    1   11      0.80      0.00
   19    1   11      1.34      0.00
   20    1   11      0.83      0.00
   21    1   11      2.85      0.00
  -22    2   11     -1.15      0.00
  -21    2   11      1.51      0.00
  -20    2   11      1.95      0.00
  -19    2   11      5.78      0.00
  -18    2   11      2.31      0.00
  -17    2   11      4.03      0.00
  -16    2   11      1.38      0.00
  -15    2   11     -0.41      0.00
  -14    2   11      1.36      0.00
  -13    2   11     -3.18      0.00
  -12    2   11     -1.30      0.00
  -11    2   11     -0.93      0.00
  -10    2   11      2.51      0.00
   -9    2   11      2.98      0.00
   -8    2   11      0.68      0.00
   -7    2   11     -3.79      0.00
   -6    2   11     -2.16      0.00
   -5    2   11      7.08      0.00
   -4    2   11     -2.31      0.00
   -3    2   11     -2.36      0.00
   -2    2   11      1.22      0.00
   -1    2   11     -3.97      0.00
    0    2   11      0.39      0.00
    1    2   11      3.34      0.00
    2    2   11      0.30      0.00
    3    2   11     -2.61      0.00
    4    2   11     -0.11      0.00
    5    2   11      6.73      0.00
    6    2   11     -3.51      0.00
    7    2   11      4.14      0.00
    8    2   11      1.14      0.00
    9    2   11      1.95      0.00
   10    2   11      1.86      0.00
   11    2   11      0.26      0.00
   12    2   11      0.85      0.00
   13    2   11     -0.56      0.00
   14    2   11      0.60      0.00
   15    2   11      1.80      0.00
   16    2   11      2.80      0.00
   17    2   11      1.32      0.00
   18    2   11      0.66      0.00
   19    2   11      2.31      0.00
   20    2   11      3.14      0.00
   21    2   11      4.51      0.00
  -21    3   11      1.12      0.00
  -20    3   11     -0.53      0.00
  -19    3   11      3.26      0.00
  -18    3   11      2.76      0.00
  -17    3   11     -2.09      0.00
  -16    3   11      1.63      0.00
  -15    3   11     -2.39      0.00
  -14    3   11      0.03      0.00
  -13    3   11     -0.44      0.00
  -12    3   11     -0.33      0.00
  -11    3   11      3.60      0.00
  -10    3   11      2.08      0.00
   -9    3   11     -0.25      0.00
   -8    3   11     -2.37      0.00
   -7    3   11      2.65      0.00
   -6    3   11      1.38      0.00
   -5    3   11      4.93      0.00
   -4    3   11      0.84      0.00
   -3    3   11     -3.52      0.00
   -2    3   11     -2.69      0.00
   -1    3   11      9.30      0.00
    0    3   11     -4.10      0.00
    1    3   11      6.08      0.00
    2    3   11     -1.50      0.00
    3    3   11      5.92      0.00
    4    3   11     -2.91      0.00
    5    3   11      8.76      0.00
    6    3   11      0.93      0.00
    7    3   11      0.51      0.00
    8    3   11      0.10      0.00
    9    3   11      1.33      0.00
   10    3   11     -0.32      0.00
   11    3   11     -1.32      0.00
   12    3   11     -3.22      0.00
   13    3   11     -3.00      0.00
   14    3   11      1.33      0.00
   15    3   11     -2.50      0.00
   16    3   11      0.08      0.00
   17    3   11     -1.28      0.00
   18    3   11      0.36      0.00
   19    3   11     -1.34      0.00
   20    3   11      1.08      0.00
   21    3   11      0.58      0.00
  -21    4   11      0.82      0.00
  -20    4   11     -0.85      0.00
  -19    4   11     -1.29      0.00
  -18    4   11     -1.98      0.00
  -17    4   11     -1.79      0.00
  -16    4   11     -1.81      0.00
  -15    4   11      1.07      0.00
  -14    4   11      2.18      0.00
  -13    4   11      0.10      0.00
  -12    4   11      1.75      0.00
  -11    4   11     -0.32      0.00
  -10    4   11     -1.05      0.00
   -9    4   11     -3.19      0.00
   -8    4   11     -2.02      0.00
   -7    4   11      2.01      0.00
   -6    4   11      3.06      0.00
   -5    4   11     -1.05      0.00
   -4    4   11     -3.38      0.00
   -3    4   11     -0.34      0.00
   -2    4   11     -1.93      0.00
   -1    4   11      2.14      0.00
    0    4   11      4.15      0.00
    1    4   11     -0.40      0.00
    2    4   11      4.96      0.00
    3    4   11      3.64      0.00
    4    4   11      4.03      0.00
    5    4   11     -4.37      0.00
    6    4   11      4.55      0.00
    7    4   11     -2.31      0.00
    8    4   11     -1.52      0.00
    9    4   11     -2.13      0.00
   10    4   11     -2.66      0.00
   11    4   11     -2.49      0.00
   12    4   11     -3.28      0.00
   13    4   11      1.44      0.00
   14    4   11     -4.43      0.00
   15    4   11      0.34      0.00
   16    4   11     -3.07      0.00
   17    4   11      0.60      0.00
   18    4   11     -2.48      0.00
   19    4   11     -1.23      0.00
   20    4   11     -3.13      0.00
   21    4   11     -3.60      0.00
  -21    5   11     -0.28      0.00
  -20    5   11      0.56      0.00
  -19    5   11     -1.97      0.00
  -18    5   11     -3.17      0.00
  -17    5   11     -1.93      0.00
  -16    5   11     -1.54      0.00
  -15    5   11      1.99      0.00
  -14    5   11     -1.83      0.00
  -13    5   11     -1.62      0.00
  -12    5   11     -2.51      0.00
  -11    5   11     -1.81      0.00
  -10    5   11     -1.40      0.00
   -9    5   11     -3.59      0.00
   -8    5   11      0.31      0.00
   -7    5   11      0.08      0.00
   -6    5   11     -0.61      0.00
   -5    5   11     -1.97      0.00
   -4    5   11     -0.86      0.00
   -3    5   11      0.07      0.00
   -2    5   11      3.15      0.00
   -1    5   11      1.34      0.00
    0    5   11      4.80      0.00
    1    5   11      3.14      0.00
    2    5   11      3.14      0.00
    3    5   11     -0.42      0.00
    4    5   11      4.09      0.00
    5    5   11     -3.89      0.00
    6    5   11     -1.49      0.00
    7    5   11     -0.46      0.00
    8    5   11     -3.65      0.00
    9    5   11     -3.01      0.00
   10    5   11     -1.88      0.00
   11    5   11      0.85      0.00
   12    5   11      3.09      0.00
   13    5   11      0.49      0.00
   14    5   11      0.70      0.00
   15    5   11     -0.53      0.00
   16    5   11      2.37      0.00
   17    5   11      0.10      0.00
   18    5   11      0.80      0.00
   19    5   11     -0.88      0.00
   20    5   11     -1.11      0.00
   21    5   11      0.15      0.00
  -21    6   11     -0.03      0.00
  -20    6   11     -0.05      0.00
  -19    6   11     -0.46      0.00
  -18    6   11     -0.61      0.00
  -17    6   11     -1.66      0.00
  -16    6   11     -0.40      0.00
  -15    6   11     -2.23      0.00
  -14    6   11     -0.88      0.00
  -13    6   11     -2.03      0.00
  -12    6   11      0.87      0.00
  -11    6   11      0.94      0.00
  -10    6   11     -0.02      0.00
   -9    6   11     -0.19      0.00
   -8    6   11     -2.02      0.00
   -7    6   11      0.33      0.00
   -6    6   11     -0.18      0.00
   -5    6   11     -1.37      0.00
   -4    6   11      3.12      0.00
   -3    6   11      0.71      0.00
   -2    6   11      1.94      0.00
   -1    6   11      0.73      0.00
    0    6   11     -1.17      0.00
    1    6   11     -2.85      0.00
    2    6   11     -1.84      0.00
    3    6   11     -3.28      0.00
    4    6   11     -2.20      0.00
    5    6   11      1.02      0.00
    6    6   11     -4.02      0.00
    7    6   11     -3.08      0.00
    8    6   11     -1.49      0.00
    9    6   11     -0.74      0.00
   10    6   11      0.62      0.00
   11    6   11      1.96      0.00
   12    6   11      0.05      0.00
   13    6   11      0.14      0.00
   14    6   11     -1.04      0.00
   15    6   11      0.70      0.00
   16    6   11      2.35      0.00
   17    6   11      0.80      0.00
   18    6   11     -1.20      0.00
   19    6   11      2.81      0.00
   20    6   11      0.78      0.00
  -20    7   11      2.20      0.00
  -19    7   11      0.46      0.00
  -18    7   11     -0.32      0.00
  -17    7   11     -1.13      0.00
  -16    7   11     -0.39      0.00
  -15    7   11     -3.25      0.00
  -14    7   11     -0.97      0.00
  -13    7   11      0.82      0.00
  -12    7   11     -0.11      0.00
  -11    7   11     -0.93      0.00
  -10    7   11     -1.74      0.00
   -9    7   11      1.16      0.00
   -8    7   11      0.44      0.00
   -7    7   11     -2.46      0.00
   -6    7   11      4.22      0.00
   -5    7   11      2.14      0.00
   -4    7   11     -0.27      0.00
   -3    7   11      1.72      0.00
   -2    7   11     -1.26      0.00
   -1    7   11     -0.22      0.00
    0    7   11     -1.04      0.00
    1    7   11     -1.47      0.00
    2    7   11     -0.70      0.00
    3    7   11      0.41      0.00
    4    7   11     -0.29      0.00
    5    7   11      0.91      0.00
    6    7   11     -1.05      0.00
    7    7   11     -0.25      0.00
    8    7   11      3.44      0.00
    9    7   11      1.63      0.00
   10    7   11      2.18      0.00
   11    7   11      1.92      0.00
   12    7   11     -1.08      0.00
   13    7   11     -1.03      0.00
   14    7   11      4.00      0.00
   15    7   11      0.68      0.00
   16    7   11      0.13      0.00
   17    7   11      0.67      0.00
   18    7   11      1.22      0.00
   19    7   11     -1.29      0.00
   20    7   11      3.23      0.00
  -20    8   11      0.88      0.00
  -19    8   11     -0.48      0.00
  -18    8   11      0.03      0.00
  -17    8   11      0.41      0.00
  -16    8   11      0.32      0.00
  -15    8   11      2.56      0.00
  -14    8   11      1.06      0.00
  -13    8   11      1.66      0.00
  -12    8   11     -1.42      0.00
  -11    8   11     -0.65      0.00
  -10    8   11      1.26      0.00
   -9    8   11      0.12      0.00
   -8    8   11      1.34      0.00
   -7    8   11      0.04      0.00
   -6    8   11     -1.50      0.00
   -5    8   11      2.19      0.00
   -4    8   11     -2.16      0.00
   -3    8   11     -1.12      0.00
   -2    8   11     -0.83      0.00
   -1    8   11     -0.22      0.00
    0    8   11      0.57      0.00
    1    8   11      0.32      0.00
    2    8   11     -1.32      0.00
    3    8   11      2.66      0.00
    4    8   11      0.69      0.00
    5    8   11      0.59      0.00
    6    8   11      3.63      0.00
    7    8   11      3.26      0.00
    8    8   11      1.30      0.00
    9    8   11      3.05      0.00
   10    8   11      1.41      0.00
   11    8   11     -0.64      0.00
   12    8   11      3.94      0.00
   13    8   11      0.80      0.00
   14    8   11      1.81      0.00
   15    8   11      3.31      0.00
   16    8   11      0.06      0.00
   17    8   11     -0.60      0.00
   18    8   11      2.63      0.00
   19    8   11     -1.54      0.00
  -19    9   11     -1.12      0.00
  -18    9   11     -0.39      0.00
  -17    9   11      0.97      0.00
  -16    9   11      2.70      0.00
  -15    9   11      1.41      0.00
  -14    9   11      0.17      0.00
  -13    9   11      1.18      0.00
  -12    9   11     -1.03      0.00
  -11    9   11      1.15      0.00
  -10    9   11      0.49      0.00
   -9    9   11      0.61      0.00
   -8    9   11     -1.79      0.00
   -7    9   11     -0.01      0.00
   -6    9   11     -1.35      0.00
   -5    9   11     -0.59      0.00
   -4    9   11      2.01      0.00
   -3    9   11     -2.22      0.00
   -2    9   11      0.10      0.00
   -1    9   11      0.14      0.00
    0    9   11     -2.59      0.00
    1    9   11     -0.33      0.00
    2    9   11     -0.77      0.00
    3    9   11      0.80      0.00
    4    9   11      3.42      0.00
    5    9   11      2.69      0.00
    6    9   11      1.86      0.00
    7    9   11      2.71      0.00
    8    9   11      0.26      0.00
    9    9   11     -0.53      0.00
   10    9   11      0.33      0.00
   11    9   11     -0.26      0.00
   12    9   11     -0.74      0.00
   13    9   11      2.02      0.00
   14    9   11     -1.70      0.00
   15    9   11     -0.77      0.00
   16    9   11      1.74      0.00
   17    9   11      1.33      0.00
   18    9   11     -3.48      0.00
   19    9   11      0.63      0.00
  -19   10   11      0.73      0.00
  -18   10   11      1.68      0.00
  -17   10   11     -1.37      0.00
  -16   10   11      0.37      0.00
  -15   10   11     -2.06      0.00
  -14   10   11      0.05      0.00
  -13   10   11     -5.14      0.00
  -12   10   11      3.08      0.00
  -11   10   11     -0.86      0.00
  -10   10   11      0.68      0.00
   -9   10   11     -0.44      0.00
   -8   10   11      0.35      0.00
   -7   10   11      1.95      0.00
   -6   10   11      1.90      0.00
   -5   10   11      2.23      0.00
   -4   10   11      0.07      0.00
   -3   10   11      1.26      0.00
   -2   10   11     -0.80      0.00
   -1   10   11     -0.40      0.00
    0   10   11      0.51      0.00
    1   10   11     -3.08      0.00
    2   10   11     -0.35      0.00
    3   10   11     -0.61      0.00
    4   10   11      0.65      0.00
    5   10   11      0.78      0.00
    6   10   11     -1.66      0.00
    7   10   11     -3.15      0.00
    8   10   11      3.57      0.00
    9   10   11     -1.10      0.00
   10   10   11     -3.52      0.00
   11   10   11      0.00      0.00
   12   10   11      0.92      0.00
   13   10   11      0.57      0.00
   14   10   11     -1.85      0.00
   15   10   11      2.35      0.00
   16   10   11     -3.19      0.00
   17   10   11      2.37      0.00
   18   10   11     -2.26      0.00
  -18   11   11      2.01      0.00
  -17   11   11     -1.72      0.00
  -16   11   11     -0.80      0.00
  -15   11   11     -4.26      0.00
  -14   11   11      1.97      0.00
  -13   11   11     -1.10      0.00
  -12   11   11      2.29      0.00
  -11   11   11      1.39      0.00
  -10   11   11      1.04      0.00
   -9   11   11      0.98      0.00
   -8   11   11      0.76      0.00
   -7   11   11      3.45      0.00
   -6   11   11      1.10      0.00
   -5   11   11     -1.37      0.00
   -4   11   11      0.10      0.00
   -3   11   11      1.12      0.00
   -2   11   11     -0.22      0.00
   -1   11   11     -1.65      0.00
    0   11   11     -1.53      0.00
    1   11   11      0.76      0.00
    2   11   11      1.34      0.00
    3   11   11      3.39      0.00
    4   11   11      1.72      0.00
    5   11   11      0.06      0.00
    6   11   11     -0.68      0.00
    7   11   11     -0.21      0.00
    8   11   11     -3.61      0.00
    9   11   11      0.36      0.00
   10   11   11      1.65      0.00
   11   11   11     -2.75      0.00
   12   11   11      3.64      0.00
   13   11   11      2.97      0.00
   14   11   11      1.25      0.00
   15   11   11     -1.73      0.00
   16   11   11      1.58      0.00
   17   11   11     -1.87      0.00
   18   11   11      3.85      0.00
  -17   12   11     -2.51      0.00
  -16   12   11     -1.82      0.00
  -15   12   11     -1.62      0.00
  -14   12   11      1.37      0.00
  -13   12   11      4.94      0.00
  -12   12   11      0.46      0.00
  -11   12   11      1.01      0.00
  -10   12   11     -0.91      0.00
   -9   12   11      4.47      0.00
   -8   12   11      0.96      0.00
   -7   12   11     -0.43      0.00
   -6   12   11      3.23      0.00
   -5   12   11      2.67      0.00
   -4   12   11     -0.21      0.00
   -3   12   11      0.55      0.00
   -2   12   11     -1.11      0.00
   -1   12   11     -3.30      0.00
    0   12   11     -0.66      0.00
    1   12   11      0.95      0.00
    2   12   11      6.53      0.00
    3   12   11      1.97      0.00
    4   12   11      0.61      0.00
    5   12   11     -2.19      0.00
    6   12   11     -2.17      0.00
    7   12   11     -2.81      0.00
    8   12   11     -1.54      0.00
    9   12   11     -1.69      0.00
   10   12   11      3.43      0.00
   11   12   11      3.46      0.00
   12   12   11     -2.13      0.00
   13   12   11      1.61      0.00
   14   12   11      1.69      0.00
   15   12   11     -3.42      0.00
   16   12   11      1.60      0.00
   17   12   11     -0.12      0.00
  -16   13   11      0.25      0.00
  -15   13   11      5.46      0.00
  -14   13   11     -1.07      0.00
  -13   13   11      4.33      0.00
  -12   13   11     -4.86      0.00
  -11   13   11     -2.89      0.00
  -10   13   11     -1.10      0.00
   -9   13   11     -5.98      0.00
   -8   13   11      3.82      0.00
   -7   13   11     -3.39      0.00
   -6   13   11      1.89      0.00
   -5   13   11      5.44      0.00
   -4   13   11     -0.36      0.00
   -3   13   11     -1.96      0.00
   -2   13   11      1.36      0.00
   -1   13   11      4.65      0.00
    0   13   11      2.73      0.00
    1   13   11      2.58      0.00
    2   13   11     -1.10      0.00
    3   13   11      2.18      0.00
    4   13   11     -1.97      0.00
    5   13   11     -3.14      0.00
    6   13   11     -2.26      0.00
    7   13   11     -1.19      0.00
    8   13   11      0.74      0.00
    9   13   11     -0.18      0.00
   10   13   11     -2.78      0.00
   11   13   11      4.13      0.00
   12   13   11     -0.87      0.00
   13   13   11     -3.24      0.00
   14   13   11     -0.97      0.00
   15   13   11      1.82      0.00
   16   13   11     -1.45      0.00
  -15   14   11      2.28      0.00
  -11   14   11     -2.85      0.00
  -10   14   11      3.86      0.00
   -9   14   11     -2.13      0.00
   -8   14   11      2.57      0.00
   -7   14   11      5.45      0.00
   -6   14   11      1.77      0.00
   -5   14   11     -1.22      0.00
   -4   14   11      1.24      0.00
   -3   14   11     -0.15      0.00
   -2   14   11      1.87      0.00
   -1   14   11      0.85      0.00
    0   14   11     -1.70      0.00
    1   14   11     -3.35      0.00
    2   14   11     -2.67      0.00
    3   14   11     -1.82      0.00
    4   14   11     -0.14      0.00
    5   14   11     -0.28      0.00
    6   14   11     -1.49      0.00
    7   14   11     -1.33      0.00
    8   14   11     -3.97      0.00
    9   14   11     -3.03      0.00
   10   14   11     -2.43      0.00
   11   14   11     -3.56      0.00
   12   14   11      2.33      0.00
   13   14   11     -5.07      0.00
   14   14   11     -2.21      0.00
   15   14   11     -0.69      0.00
  -11   15   11      1.09      0.00
  -10   15   11      1.92      0.00
   -9   15   11      6.00      0.00
   -8   15   11     -1.99      0.00
   -7   15   11      7.11      0.00
   -6   15   11     -2.52      0.00
   -5   15   11      0.92      0.00
   -4   15   11      1.32      0.00
   -3   15   11     -0.29      0.00
   -2   15   11     -2.54      0.00
   -1   15   11     -3.64      0.00
    0   15   11     -3.88      0.00
    1   15   11     -1.21      0.00
    2   15   11     -0.30      0.00
    3   15   11      1.79      0.00
    4   15   11     -1.03      0.00
    5   15   11     -0.69      0.00
    6   15   11     -0.97      0.00
    7   15   11     -2.76      0.00
    8   15   11     -3.95      0.00
    9   15   11     -1.52      0.00
   10   15   11      0.06      0.00
   11   15   11     -1.34      0.00
   12   15   11     -1.61      0.00
   13   15   11     -0.50      0.00
   14   15   11     -0.76      0.00
  -11   16   11      1.71      0.00
  -10   16   11     -6.23      0.00
   -9   16   11      6.00      0.00
   -8   16   11     -1.72      0.00
   -7   16   11     -1.10      0.00
   -6   16   11      2.02      0.00
   -5   16   11      0.01      0.00
   -4   16   11     -1.44      0.00
   -3   16   11     -1.89      0.00
   -2   16   11     -4.27      0.00
   -1   16   11     -1.63      0.00
    0   16   11     -2.43      0.00
    1   16   11     -0.96      0.00
    2   16   11     -1.11      0.00
    3   16   11     -1.03      0.00
    4   16   11      1.23      0.00
    5   16   11     -0.54      0.00
    6   16   11     -1.99      0.00
    7   16   11     -0.37      0.00
    8   16   11      1.95      0.00
    9   16   11      1.37      0.00
   10   16   11     -0.11      0.00
   11   16   11      0.11      0.00
   12   16   11     -1.32      0.00
   13   16   11      0.94      0.00
  -11   17   11     -0.43      0.00
  -10   17   11      0.79      0.00
   -9   17   11     -4.57      0.00
   -8   17   11      3.72      0.00
   -7   17   11     -2.60      0.00
   -6   17   11      2.05      0.00
   -5   17   11     -5.62      0.00
   -4   17   11      1.59      0.00
   -3   17   11      0.38      0.00
   -2   17   11      1.38      0.00
   -1   17   11     -1.70      0.00
    0   17   11      0.09      0.00
    1   17   11     -3.46      0.00
    2   17   11     -0.44      0.00
    3   17   11      0.75      0.00
    4   17   11      3.04      0.00
    5   17   11      0.92      0.00
    6   17   11      0.13      0.00
    7   17   11      0.09      0.00
    8   17   11      0.67      0.00
    9   17   11      1.42      0.00
   10   17   11      1.04      0.00
   11   17   11     -2.81      0.00
  -10   18   11      0.56      0.00
   -9   18   11      2.51      0.00
   -8   18   11     -1.85      0.00
   -7   18   11     -0.66      0.00
   -6   18   11     -1.82      0.00
   -5   18   11      4.64      0.00
   -4   18   11     -3.60      0.00
   -3   18   11      6.43      0.00
   -2   18   11      0.77      0.00
   -1   18   11     -2.64      0.00
    0   18   11     -1.96      0.00
    1   18   11      2.64      0.00
    2   18   11      0.98      0.00
    3   18   11      3.90      0.00
    4   18   11      0.47      0.00
    5   18   11      1.91      0.00
    6   18   11     -1.98      0.00
    7   18   11     -0.20      0.00
    8   18   11     -0.11      0.00
    9   18   11      0.76      0.00
   -7   19   11      0.55      0.00
   -6   19   11     -2.61      0.00
   -5   19   11      3.11      0.00
   -4   19   11      2.32      0.00
   -3   19   11     -7.02      0.00
   -2   19   11     -3.83      0.00
   -1   19   11      0.82      0.00
    0   19   11     -3.67      0.00
    1   19   11      3.17      0.00
    2   19   11      3.56      0.00
    3   19   11      1.18      0.00
    4   19   11     -1.45      0.00
    5   19   11     -2.40      0.00
    6   19   11     -1.48      0.00
    7   19   11     -0.24      0.00
   -2   20   11     -1.31      0.00
   -1   20   11      1.20      0.00
    0   20   11      4.34      0.00
    1   20   11      0.10      0.00
    2   20   11      2.59      0.00
  -20    0   12      8.78      0.00
  -18    0   12     -0.35      0.00
  -16    0   12     -0.49      0.00
  -14    0   12     -2.36      0.00
  -12    0   12     -0.81      0.00
  -10    0   12      4.54      0.00
   -8    0   12     -1.07      0.00
   -6    0   12     -1.27      0.00
   -4    0   12      2.81      0.00
   -2    0   12     -9.83      0.00
    0    0   12      2.71      0.00
    2    0   12      3.47      0.00
    4    0   12      3.03      0.00
    6    0   12      8.55      0.00
    8    0   12      4.86      0.00
   10    0   12      0.87      0.00
   12    0   12     -0.18      0.00
   14    0   12      0.64      0.00
   16    0   12     -2.70      0.00
   18    0   12     -2.78      0.00
   20    0   12     -3.10      0.00
  -21    1   12      2.76      0.00
  -20    1   12     -0.89      0.00
  -19    1   12      0.49      0.00
  -18    1   12     -4.89      0.00
  -17    1   12     -1.36      0.00
  -16    1   12     -1.22      0.00
  -15    1   12     -0.68      0.00
  -14    1   12      3.08      0.00
  -13    1   12     -0.26      0.00
  -12    1   12      6.61      0.00
  -11    1   12      2.12      0.00
  -10    1   12      5.36      0.00
   -9    1   12      2.71      0.00
   -8    1   12     -0.16      0.00
   -7    1   12      2.03      0.00
   -6    1   12      6.70      0.00
   -5    1   12      3.39      0.00
   -4    1   12     -0.07      0.00
   -3    1   12      1.56      0.00
   -2    1   12      2.27      0.00
   -1    1   12      0.06      0.00
    0    1   12     11.63      0.00
    1    1   12      1.62      0.00
    2    1   12      5.85      0.00
    3    1   12      0.34      0.00
    4    1   12      7.83      0.00
    5    1   12     -1.18      0.00
    6    1   12     -0.73      0.00
    7    1   12      0.40      0.00
    8    1   12     -0.97      0.00
    9    1   12     -1.18      0.00
   10    1   12     -2.97      0.00
   11    1   12     -1.77      0.00
   12    1   12     -1.02      0.00
   13    1   12      0.93      0.00
   14    1   12     -0.98      0.00
   15    1   12      0.83      0.00
   16    1   12     -2.70      0.00
   17    1   12     -0.94      0.00
   18    1   12     -1.71      0.00
   19    1   12     -2.31      0.00
   20    1   12     -1.41      0.00
   21    1   12     -3.54      0.00
  -21    2   12     -2.34      0.00
  -20    2   12     -5.51      0.00
  -19    2   12     -5.79      0.00
  -18    2   12     -4.00      0.00
  -17    2   12     -5.13      0.00
  -16    2   12     -1.39      0.00
  -15    2   12     -1.70      0.00
  -14    2   12      1.37      0.00
  -13    2   12      1.62      0.00
  -12    2   12      1.50      0.00
  -11    2   12     -0.28      0.00
  -10    2   12     -3.36      0.00
   -9    2   12     -2.96      0.00
   -8    2   12      1.42      0.00
   -7    2   12     -0.19      0.00
   -6    2   12      0.35      0.00
   -5    2   12      1.30      0.00
   -4    2   12     -3.11      0.00
   -3    2   12     -1.25      0.00
   -2    2   12      6.17      0.00
   -1    2   12     -0.16      0.00
    0    2   12     -1.57      0.00
    1    2   12      5.10      0.00
    2    2   12     -3.53      0.00
    3    2   12      0.97      0.00
    4    2   12     -5.82      0.00
    5    2   12      1.26      0.00
    6    2   12     -6.88      0.00
    7    2   12     -0.20      0.00
    8    2   12     -2.28      0.00
    9    2   12      0.03      0.00
   10    2   12     -1.99      0.00
   11    2   12     -2.26      0.00
   12    2   12      1.26      0.00
   13    2   12      1.87      0.00
   14    2   12      2.20      0.00
   15    2   12     -2.48      0.00
   16    2   12      1.50      0.00
   17    2   12     -1.06      0.00
   18    2   12     -0.64      0.00
   19    2   12     -0.68      0.00
   20    2   12     -2.18      0.00
   21    2   12     -1.85      0.00
  -21    3   12      0.30      0.00
  -20    3   12     -5.67      0.00
  -19    3   12     -1.37      0.00
  -18    3   12     -0.42      0.00
  -17    3   12      0.38      0.00
  -16    3   12      1.49      0.00
  -15    3   12      0.12      0.00
  -14    3   12      1.23      0.00
  -13    3   12      0.91      0.00
  -12    3   12      0.04      0.00
  -11    3   12     -1.99      0.00
  -10    3   12     -2.48      0.00
   -9    3   12      1.11      0.00
   -8    3   12      1.58      0.00
   -7    3   12      3.09      0.00
   -6    3   12     -4.57      0.00
   -5    3   12     -0.66      0.00
   -4    3   12     -0.92      0.00
   -3    3   12      0.79      0.00
   -2    3   12     -3.82      0.00
   -1    3   12      3.44      0.00
    0    3   12     -9.23      0.00
    1    3   12      0.58      0.00
    2    3   12     -6.50      0.00
    3    3   12     -4.05      0.00
    4    3   12     -9.24      0.00
    5    3   12     -1.15      0.00
    6    3   12     -0.47      0.00
    7    3   12     -1.13      0.00
    8    3   12     -0.93      0.00
    9    3   12      0.11      0.00
   10    3   12      0.12      0.00
   11    3   12      1.86      0.00
   12    3   12      3.21      0.00
   13    3   12      3.29      0.00
   14    3   12      2.76      0.00
   15    3   12      2.33      0.00
   16    3   12      1.62      0.00
   17    3   12      2.18      0.00
   18    3   12      2.48      0.00
   19    3   12      0.35      0.00
   20    3   12      0.31      0.00
   21    3   12      1.47      0.00
  -21    4   12     -0.11      0.00
  -20    4   12      1.24      0.00
  -19    4   12      2.06      0.00
  -18    4   12      3.10      0.00
  -17    4   12      4.82      0.00
  -16    4   12     -0.30      0.00
  -15    4   12     -0.14      0.00
  -14    4   12     -1.27      0.00
  -13    4   12     -1.49      0.00
  -12    4   12      0.44      0.00
  -11    4   12     -0.82      0.00
  -10    4   12      1.62      0.00
   -9    4   12      3.06      0.00
   -8    4   12      2.61      0.00
   -7    4   12      0.28      0.00
   -6    4   12     -1.51      0.00
   -5    4   12     -0.14      0.00
   -4    4   12      1.12      0.00
   -3    4   12      3.39      0.00
   -2    4   12     -4.69      0.00
   -1    4   12     -0.85      0.00
    0    4   12     -0.94      0.00
    1    4   12     -8.79      0.00
    2    4   12     -2.81      0.00
    3    4   12     -6.22      0.00
    4    4   12      0.50      0.00
    5    4   12     -3.08      0.00
    6    4   12      4.64      0.00
    7    4   12      1.10      0.00
    8    4   12      0.75      0.00
    9    4   12      1.91      0.00
   10    4   12      2.08      0.00
   11    4   12      2.92      0.00
   12    4   12     -0.29      0.00
   13    4   12      2.46      0.00
   14    4   12      0.18      0.00
   15    4   12      2.57      0.00
   16    4   12      0.06      0.00
   17    4   12      1.80      0.00
   18    4   12      0.68      0.00
   19    4   12      1.80      0.00
   20    4   12     -0.28      0.00
   21    4   12      1.27      0.00
  -21    5   12     -0.61      0.00
  -20    5   12      0.91      0.00
  -19    5   12      2.44      0.00
  -18    5   12      1.32      0.00
  -17    5   12     -0.17      0.00
  -16    5   12     -1.04      0.00
  -15    5   12     -1.23      0.00
  -14    5   12      1.25      0.00
  -13    5   12      1.81      0.00
  -12    5   12      0.27      0.00
  -11    5   12      0.25      0.00
  -10    5   12      1.92      0.00
   -9    5   12      1.38      0.00
   -8    5   12      1.20      0.00
   -7    5   12     -1.23      0.00
   -6    5   12     -0.97      0.00
   -5    5   12      0.38      0.00
   -4    5   12      2.05      0.00
   -3    5   12     -2.74      0.00
   -2    5   12      0.17      0.00
   -1    5   12     -6.18      0.00
    0    5   12     -1.83      0.00
    1    5   12     -2.43      0.00
    2    5   12     -2.18      0.00
    3    5   12      0.72      0.00
    4    5   12      3.50      0.00
    5    5   12      2.36      0.00
    6    5   12      0.62      0.00
    7    5   12      3.29      0.00
    8    5   12      3.91      0.00
    9    5   12      1.76      0.00
   10    5   12      0.44      0.00
   11    5   12     -2.10      0.00
   12    5   12     -1.75      0.00
   13    5   12     -2.85      0.00
   14    5   12      1.00      0.00
   15    5   12     -1.15      0.00
   16    5   12     -2.39      0.00
   17    5   12     -1.69      0.00
   18    5   12     -0.38      0.00
   19    5   12     -0.91      0.00
   20    5   12     -2.12      0.00
  -20    6   12     -1.10      0.00
  -19    6   12     -0.27      0.00
  -18    6   12     -0.69      0.00
  -17    6   12     -1.76      0.00
  -16    6   12      0.29      0.00
  -15    6   12     -0.02      0.00
  -14    6   12      2.24      0.00
  -13    6   12      1.28      0.00
  -12    6   12     -1.72      0.00
  -11    6   12     -1.82      0.00
  -10    6   12      1.03      0.00
   -9    6   12      1.50      0.00
   -8    6   12     -1.04      0.00
   -7    6   12     -1.12      0.00
   -6    6   12      0.81      0.00
   -5    6   12     -2.11      0.00
   -4    6   12      0.19      0.00
   -3    6   12     -0.95      0.00
   -2    6   12     -2.54      0.00
   -1    6   12      0.95      0.00
    0    6   12      0.76      0.00
    1    6   12      4.99      0.00
    2    6   12      4.16      0.00
    3    6   12      2.81      0.00
    4    6   12      3.67      0.00
    5    6   12      0.64      0.00
    6    6   12      1.48      0.00
    7    6   12      2.78      0.00
    8    6   12      1.32      0.00
    9    6   12     -0.26      0.00
   10    6   12     -2.29      0.00
   11    6   12     -2.48      0.00
   12    6   12     -2.35      0.00
   13    6   12      2.99      0.00
   14    6   12      0.04      0.00
   15    6   12     -2.07      0.00
   16    6   12      0.01      0.00
   17    6   12     -1.88      0.00
   18    6   12     -0.68      0.00
   19    6   12     -0.62      0.00
   20    6   12     -1.44      0.00
  -20    7   12     -0.93      0.00
  -19    7   12     -3.19      0.00
  -18    7   12      1.42      0.00
  -17    7   12     -2.09      0.00
  -16    7   12     -0.13      0.00
  -15    7   12     -0.15      0.00
  -14    7   12      0.02      0.00
  -13    7   12     -1.76      0.00
  -12    7   12      1.10      0.00
  -11    7   12      1.19      0.00
  -10    7   12      1.49      0.00
   -9    7   12      0.65      0.00
   -8    7   12     -0.14      0.00
   -7    7   12     -2.72      0.00
   -6    7   12     -0.68      0.00
   -5    7   12     -0.05      0.00
   -4    7   12     -2.65      0.00
   -3    7   12      0.93      0.00
   -2    7   12     -0.77      0.00
   -1    7   12      0.70      0.00
    0    7   12      2.19      0.00
    1    7   12     -1.20      0.00
    2    7   12      1.30      0.00
    3    7   12     -1.24      0.00
    4    7   12     -3.49      0.00
    5    7   12      0.60      0.00
    6    7   12     -0.20      0.00
    7    7   12     -2.87      0.00
    8    7   12     -0.82      0.00
    9    7   12     -3.92      0.00
   10    7   12     -2.81      0.00
   11    7   12     -0.96      0.00
   12    7   12     -0.09      0.00
   13    7   12     -0.92      0.00
   14    7   12      0.74      0.00
   15    7   12     -2.19      0.00
   16    7   12     -1.48      0.00
   17    7   12      1.11      0.00
   18    7   12     -0.15      0.00
   19    7   12     -3.51      0.00
   20    7   12      1.50      0.00
  -20    8   12      0.85      0.00
  -19    8   12     -0.34      0.00
  -18    8   12     -2.29      0.00
  -17    8   12      0.08      0.00
  -16    8   12     -5.18      0.00
  -15    8   12     -2.08      0.00
  -14    8   12     -3.27      0.00
  -13    8   12      0.94      0.00
  -12    8   12     -1.08      0.00
  -11    8   12      3.35      0.00
  -10    8   12     -0.60      0.00
   -9    8   12     -0.79      0.00
   -8    8   12      1.29      0.00
   -7    8   12     -0.37      0.00
   -6    8   12      0.05      0.00
   -5    8   12      2.00      0.00
   -4    8   12      1.62      0.00
   -3    8   12      0.26      0.00
   -2    8   12      1.99      0.00
   -1    8   12     -0.92      0.00
    0    8   12      0.02      0.00
    1    8   12     -0.10      0.00
    2    8   12     -2.30      0.00
    3    8   12     -1.05      0.00
    4    8   12     -0.41      0.00
    5    8   12     -2.50      0.00
    6    8   12     -1.50      0.00
    7    8   12     -3.45      0.00
    8    8   12     -3.49      0.00
    9    8   12      0.02      0.00
   10    8   12     -1.50      0.00
   11    8   12     -2.18      0.00
   12    8   12      1.79      0.00
   13    8   12     -3.80      0.00
   14    8   12     -1.92      0.00
   15    8   12      0.72      0.00
   16    8   12      0.14      0.00
   17    8   12     -2.51      0.00
   18    8   12     -0.35      0.00
   19    8   12     -0.54      0.00
  -19    9   12      1.21      0.00
  -18    9   12     -0.52      0.00
  -17    9   12     -3.95      0.00
  -16    9   12      1.75      0.00
  -15    9   12     -1.62      0.00
  -14    9   12      0.03      0.00
  -13    9   12      1.42      0.00
  -12    9   12      1.60      0.00
  -11    9   12     -0.73      0.00
  -10    9   12      0.06      0.00
   -9    9   12      1.28      0.00
   -8    9   12      0.42      0.00
   -7    9   12      3.30      0.00
   -6    9   12      0.08      0.00
   -5    9   12     -0.64      0.00
   -4    9   12      2.80      0.00
   -3    9   12     -1.12      0.00
   -2    9   12      1.16      0.00
   -1    9   12      0.86      0.00
    0    9   12     -0.79      0.00
    1    9   12      2.67      0.00
    2    9   12      0.55      0.00
    3    9   12      0.02      0.00
    4    9   12      0.35      0.00
    5    9   12     -1.76      0.00
    6    9   12     -3.63      0.00
    7    9   12      0.19      0.00
    8    9   12     -0.82      0.00
    9    9   12     -2.56      0.00
   10    9   12      0.76      0.00
   11    9   12      1.05      0.00
   12    9   12     -0.39      0.00
   13    9   12      1.11      0.00
   14    9   12     -0.70      0.00
   15    9   12      1.51      0.00
   16    9   12     -0.46      0.00
   17    9   12      0.53      0.00
   18    9   12     -1.78      0.00
   19    9   12      2.28      0.00
  -18   10   12      0.10      0.00
  -17   10   12      0.44      0.00
  -16   10   12      1.41      0.00
  -15   10   12      2.78      0.00
  -14   10   12      4.13      0.00
  -13   10   12     -0.53      0.00
  -12   10   12      3.37      0.00
  -11   10   12     -2.14      0.00
  -10   10   12      1.01      0.00
   -9   10   12      0.40      0.00
   -8   10   12      0.64      0.00
   -7   10   12     -0.75      0.00
   -6   10   12     -2.56      0.00
   -5   10   12      0.11      0.00
   -4   10   12     -1.23      0.00
   -3   10   12      2.43      0.00
   -2   10   12     -3.72      0.00
   -1   10   12      1.14      0.00
    0   10   12      2.54      0.00
    1   10   12      1.01      0.00
    2   10   12      3.29      0.00
    3   10   12      1.34      0.00
    4   10   12     -1.02      0.00
    5   10   12      1.94      0.00
    6   10   12      1.73      0.00
    7   10   12     -1.86      0.00
    8   10   12      0.59      0.00
    9   10   12     -0.85      0.00
   10   10   12     -0.46      0.00
   11   10   12     -0.19      0.00
   12   10   12     -0.53      0.00
   13   10   12      1.82      0.00
   14   10   12     -0.72      0.00
   15   10   12      1.59      0.00
   16   10   12     -1.20      0.00
   17   10   12      3.45      0.00
   18   10   12     -0.22      0.00
  -18   11   12      1.43      0.00
  -17   11   12     -2.06      0.00
  -16   11   12      3.47      0.00
  -15   11   12     -1.35      0.00
  -14   11   12      4.18      0.00
  -13   11   12     -2.89      0.00
  -12   11   12     -0.15      0.00
  -11   11   12     -0.14      0.00
  -10   11   12      1.56      0.00
   -9   11   12      1.71      0.00
   -8   11   12     -1.32      0.00
   -7   11   12      0.33      0.00
   -6   11   12      0.09      0.00
   -5   11   12      0.24      0.00
   -4   11   12      1.13      0.00
   -3   11   12      0.34      0.00
   -2   11   12     -0.42      0.00
   -1   11   12      0.34      0.00
    0   11   12      2.99      0.00
    1   11   12      1.07      0.00
    2   11   12     -3.61      0.00
    3   11   12     -4.35      0.00
    4   11   12     -1.46      0.00
    5   11   12     -0.45      0.00
    6   11   12      1.20      0.00
    7   11   12     -0.32      0.00
    8   11   12     -1.15      0.00
    9   11   12      1.70      0.00
   10   11   12      0.29      0.00
   11   11   12     -6.62      0.00
   12   11   12     -1.33      0.00
   13   11   12     -0.46      0.00
   14   11   12      1.25      0.00
   15   11   12     -0.84      0.00
   16   11   12      2.21      0.00
   17   11   12     -1.47      0.00
  -17   12   12      2.85      0.00
  -16   12   12      1.04      0.00
  -15   12   12      1.80      0.00
  -14   12   12     -1.44      0.00
  -13   12   12      0.18      0.00
  -12   12   12     -1.89      0.00
  -11   12   12      4.87      0.00
  -10   12   12      0.68      0.00
   -9   12   12      2.61      0.00
   -8   12   12     -0.04      0.00
   -7   12   12     -1.65      0.00
   -6   12   12      3.46      0.00
   -5   12   12     -0.19      0.00
   -4   12   12     -2.73      0.00
   -3   12   12      2.14      0.00
   -2   12   12      6.08      0.00
   -1   12   12      1.28      0.00
    0   12   12     -0.69      0.00
    1   12   12     -3.62      0.00
    2   12   12     -3.92      0.00
    3   12   12     -2.59      0.00
    4   12   12     -0.25      0.00
    5   12   12      2.43      0.00
    6   12   12      0.91      0.00
    7   12   12      1.60      0.00
    8   12   12      0.24      0.00
    9   12   12     -2.86      0.00
   10   12   12     -1.58      0.00
   11   12   12      0.64      0.00
   12   12   12     -4.72      0.00
   13   12   12      3.25      0.00
   14   12   12      4.68      0.00
   15   12   12      0.45      0.00
   16   12   12      2.09      0.00
   17   12   12     -1.29      0.00
  -16   13   12     -1.71      0.00
  -15   13   12     -0.70      0.00
  -14   13   12     -6.08      0.00
  -13   13   12      4.22      0.00
  -11   13   12      3.55      0.00
  -10   13   12      4.80      0.00
   -9   13   12     -3.23      0.00
   -8   13   12      8.21      0.00
   -7   13   12     -1.68      0.00
   -6   13   12      0.39      0.00
   -5   13   12      1.16      0.00
   -4   13   12      1.41      0.00
   -3   13   12     -0.12      0.00
   -2   13   12      0.38      0.00
   -1   13   12     -1.74      0.00
    0   13   12     -5.02      0.00
    1   13   12     -3.91      0.00
    2   13   12     -0.89      0.00
    3   13   12      3.65      0.00
    4   13   12      2.45      0.00
    5   13   12      2.36      0.00
    6   13   12     -0.08      0.00
    7   13   12     -1.27      0.00
    8   13   12     -1.26      0.00
    9   13   12     -1.41      0.00
   10   13   12     -1.43      0.00
   11   13   12      3.53      0.00
   12   13   12      3.74      0.00
   13   13   12     -1.16      0.00
   14   13   12      4.66      0.00
   15   13   12      1.93      0.00
   16   13   12     -2.75      0.00
  -11   14   12     -4.51      0.00
  -10   14   12      0.72      0.00
   -9   14   12     -2.99      0.00
   -8   14   12     -2.73      0.00
   -7   14   12      2.79      0.00
   -6   14   12     -4.72      0.00
   -5   14   12      1.87      0.00
   -4   14   12      1.94      0.00
   -3   14   12     -2.27      0.00
   -2   14   12     -3.34      0.00
   -1   14   12      0.29      0.00
    0   14   12      1.50      0.00
    1   14   12      3.79      0.00
    2   14   12      1.41      0.00
    3   14   12      2.38      0.00
    4   14   12      2.30      0.00
    5   14   12      0.48      0.00
    6   14   12      1.07      0.00
    7   14   12     -1.49      0.00
    8   14   12      0.84      0.00
    9   14   12      3.96      0.00
   10   14   12      0.85      0.00
   11   14   12     -0.81      0.00
   12   14   12      6.77      0.00
   13   14   12      1.14      0.00
   14   14   12     -0.98      0.00
   15   14   12     -0.07      0.00
  -11   15   12     -1.13      0.00
  -10   15   12     -1.38      0.00
   -9   15   12      4.51      0.00
   -8   15   12     -6.44      0.00
   -7   15   12      3.45      0.00
   -6   15   12     -0.24      0.00
   -5   15   12     -0.83      0.00
   -4   15   12     -0.19      0.00
   -3   15   12     -0.12      0.00
   -2   15   12      0.47      0.00
   -1   15   12      2.30      0.00
    0   15   12      2.51      0.00
    1   15   12      1.49      0.00
    2   15   12     -0.61      0.00
    3   15   12     -0.87      0.00
    4   15   12      1.31      0.00
    5   15   12     -0.19      0.00
    6   15   12     -0.10      0.00
    7   15   12      4.25      0.00
    8   15   12      0.04      0.00
    9   15   12     -1.88      0.00
   10   15   12      1.33      0.00
   11   15   12     -0.03      0.00
   12   15   12      0.91      0.00
   13   15   12      2.71      0.00
   14   15   12     -0.50      0.00
  -11   16   12      7.11      0.00
  -10   16   12     -1.57      0.00
   -9   16   12      4.48      0.00
   -8   16   12      3.09      0.00
   -7   16   12     -2.53      0.00
   -6   16   12      2.05      0.00
   -5   16   12     -0.05      0.00
   -4   16   12      1.60      0.00
   -3   16   12      1.93      0.00
   -2   16   12      0.61      0.00
   -1   16   12      2.17      0.00
    0   16   12     -0.55      0.00
    1   16   12     -0.09      0.00
    2   16   12      0.63      0.00
    3   16   12      0.42      0.00
    4   16   12     -0.95      0.00
    5   16   12      0.04      0.00
    6   16   12     -0.95      0.00
    7   16   12     -2.53      0.00
    8   16   12     -1.62      0.00
    9   16   12     -2.33      0.00
   10   16   12     -3.01      0.00
   11   16   12      2.46      0.00
   12   16   12     -0.86      0.00
  -11   17   12      0.29      0.00
  -10   17   12      2.27      0.00
   -9   17   12     -1.84      0.00
   -8   17   12      1.52      0.00
   -7   17   12      0.88      0.00
   -6   17   12      3.18      0.00
   -5   17   12     -3.44      0.00
   -4   17   12      2.57      0.00
   -3   17   12     -0.52      0.00
   -2   17   12     -1.54      0.00
   -1   17   12     -0.95      0.00
    0   17   12      3.26      0.00
    1   17   12     -0.29      0.00
    2   17   12     -0.61      0.00
    3   17   12     -0.62      0.00
    4   17   12     -0.74      0.00
    5   17   12      0.10      0.00
    6   17   12     -1.83      0.00
    7   17   12     -2.19      0.00
    8   17   12     -2.85      0.00
    9   17   12     -0.91      0.00
   10   17   12      0.31      0.00
   11   17   12     -0.40      0.00
   -9   18   12      0.17      0.00
   -8   18   12      1.17      0.00
   -7   18   12     -0.36      0.00
   -6   18   12     -0.60      0.00
   -5   18   12      3.92      0.00
   -4   18   12     -9.90      0.00
   -3   18   12      1.88      0.00
   -2   18   12      1.40      0.00
   -1   18   12      0.49      0.00
    0   18   12     -1.19      0.00
    1   18   12      0.87      0.00
    2   18   12     -3.85      0.00
    3   18   12     -0.41      0.00
    4   18   12     -0.79      0.00
    5   18   12      3.61      0.00
    6   18   12      1.30      0.00
    7   18   12      0.44      0.00
    8   18   12     -1.62      0.00
    9   18   12     -0.91      0.00
   -6   19   12     -3.30      0.00
   -5   19   12     -0.88      0.00
   -4   19   12      3.96      0.00
   -3   19   12     -0.63      0.00
   -2   19   12      4.32      0.00
   -1   19   12      3.46      0.00
    0   19   12     -3.72      0.00
    1   19   12     -0.56      0.00
    2   19   12     -1.35      0.00
    3   19   12     -0.47      0.00
    4   19   12      3.04      0.00
    5   19   12      2.70      0.00
    6   19   12      2.57      0.00
  -21    0   13     -7.82      0.00
  -19    0   13     -0.05      0.00
  -17    0   13      5.03      0.00
  -15    0   13      0.33      0.00
  -13    0   13     -2.84      0.00
  -11    0   13     -2.91      0.00
   -9    0   13     -3.18      0.00
   -7    0   13      1.18      0.00
   -5    0   13     -1.72      0.00
   -3    0   13      5.25      0.00
   -1    0   13      4.42      0.00
    1    0   13     -7.29      0.00
    3    0   13     -9.91      0.00
    5    0   13    -11.23      0.00
    7    0   13     -2.74      0.00
    9    0   13     -5.15      0.00
   11    0   13     -1.64      0.00
   13    0   13      1.14      0.00
   15    0   13      2.90      0.00
   17    0   13      3.60      0.00
   19    0   13      5.05      0.00
   21    0   13      0.39      0.00
  -21    1   13     -1.73      0.00
  -20    1   13      0.22      0.00
  -19    1   13      5.44      0.00
  -18    1   13      4.01      0.00
  -17    1   13      1.24      0.00
  -16    1   13      3.05      0.00
  -15    1   13     -1.87      0.00
  -14    1   13     -0.29      0.00
  -13    1   13     -4.45      0.00
  -12    1   13     -1.54      0.00
  -11    1   13     -5.46      0.00
  -10    1   13     -1.39      0.00
   -9    1   13      0.54      0.00
   -8    1   13     -0.25      0.00
   -7    1   13     -1.38      0.00
   -6    1   13     -3.50      0.00
   -5    1   13     -1.37      0.00
   -4    1   13     -1.87      0.00
   -3    1   13      2.46      0.00
   -2    1   13     -0.31      0.00
   -1    1   13    -10.29      0.00
    0    1   13     -1.89      0.00
    1    1   13     -9.69      0.00
    2    1   13     -3.62      0.00
    3    1   13     -6.18      0.00
    4    1   13     -1.74      0.00
    5    1   13      3.63      0.00
    6    1   13     -0.39      0.00
    7    1   13      3.74      0.00
    8    1   13      0.60      0.00
    9    1   13      1.42      0.00
   10    1   13     -0.93      0.00
   11    1   13      1.55      0.00
   12    1   13      0.67      0.00
   13    1   13     -0.60      0.00
   14    1   13     -0.12      0.00
   15    1   13      1.23      0.00
   16    1   13      1.50      0.00
   17    1   13      0.69      0.00
   18    1   13      3.34      0.00
   19    1   13      1.82      0.00
   20    1   13      2.03      0.00
   21    1   13     -0.71      0.00
  -21    2   13      4.97      0.00
  -20    2   13      3.60      0.00
  -19    2   13      6.93      0.00
  -18    2   13      6.80      0.00
  -17    2   13      1.64      0.00
  -16    2   13      2.34      0.00
  -15    2   13      0.03      0.00
  -14    2   13      0.44      0.00
  -13    2   13     -0.60      0.00
  -12    2   13     -0.84      0.00
  -11    2   13      0.77      0.00
  -10    2   13      2.32      0.00
   -9    2   13      4.35      0.00
   -8    2   13      1.60      0.00
   -7    2   13     -0.59      0.00
   -6    2   13     -0.97      0.00
   -5    2   13      0.21      0.00
   -4    2   13      2.61      0.00
   -3    2   13     -1.76      0.00
   -2    2   13      0.31      0.00
   -1    2   13     -6.02      0.00
    0    2   13     -4.52      0.00
    1    2   13      3.76      0.00
    2    2   13     -3.78      0.00
    3    2   13      7.73      0.00
    4    2   13      1.43      0.00
    5    2   13      7.57      0.00
    6    2   13      2.52      0.00
    7    2   13     -0.63      0.00
    8    2   13      0.54      0.00
    9    2   13      1.27      0.00
   10    2   13      1.25      0.00
   11    2   13     -0.68      0.00
   12    2   13     -0.84      0.00
   13    2   13     -1.86      0.00
   14    2   13      0.46      0.00
   15    2   13     -0.99      0.00
   16    2   13      1.61      0.00
   17    2   13      0.71      0.00
   18    2   13     -0.08      0.00
   19    2   13      0.55      0.00
   20    2   13     -0.14      0.00
   21    2   13      0.11      0.00
  -21    3   13      3.68      0.00
  -20    3   13      1.99      0.00
  -19    3   13      0.08      0.00
  -18    3   13     -1.92      0.00
  -17    3   13     -0.57      0.00
  -16    3   13     -3.35      0.00
  -15    3   13     -1.47      0.00
  -14    3   13     -1.76      0.00
  -13    3   13      0.05      0.00
  -12    3   13      0.06      0.00
  -11    3   13      1.56      0.00
  -10    3   13     -0.19      0.00
   -9    3   13     -0.89      0.00
   -8    3   13     -2.84      0.00
   -7    3   13     -0.42      0.00
   -6    3   13     -2.48      0.00
   -5    3   13      4.09      0.00
   -4    3   13     -0.80      0.00
   -3    3   13      1.78      0.00
   -2    3   13     -4.87      0.00
   -1    3   13      7.91      0.00
    0    3   13     -3.95      0.00
    1    3   13      8.68      0.00
    2    3   13      8.47      0.00
    3    3   13      8.16      0.00
    4    3   13      5.34      0.00
    5    3   13      1.44      0.00
    6    3   13      0.64      0.00
    7    3   13      0.50      0.00
    8    3   13     -2.43      0.00
    9    3   13      1.88      0.00
   10    3   13     -0.88      0.00
   11    3   13     -1.78      0.00
   12    3   13     -3.55      0.00
   13    3   13     -1.78      0.00
   14    3   13     -1.86      0.00
   15    3   13     -0.46      0.00
   16    3   13     -2.24      0.00
   17    3   13     -0.95      0.00
   18    3   13     -1.77      0.00
   19    3   13     -2.50      0.00
   20    3   13     -2.18      0.00
  -21    4   13      1.46      0.00
  -20    4   13     -2.02      0.00
  -19    4   13     -4.52      0.00
  -18    4   13     -7.31      0.00
  -17    4   13     -3.05      0.00
  -16    4   13     -1.74      0.00
  -15    4   13     -0.36      0.00
  -14    4   13      0.28      0.00
  -13    4   13     -2.05      0.00
  -12    4   13      2.74      0.00
  -11    4   13     -0.73      0.00
  -10    4   13     -0.68      0.00
   -9    4   13     -4.93      0.00
   -8    4   13     -2.57      0.00
   -7    4   13     -1.01      0.00
   -6    4   13      1.77      0.00
   -5    4   13     -0.27      0.00
   -4    4   13     -1.50      0.00
   -3    4   13     -1.02      0.00
   -2    4   13     -1.35      0.00
   -1    4   13     -0.48      0.00
    0    4   13      7.30      0.00
    1    4   13      1.50      0.00
    2    4   13      8.13      0.00
    3    4   13      1.55      0.00
    4    4   13      0.45      0.00
    5    4   13     -4.22      0.00
    6    4   13     -2.58      0.00
    7    4   13     -0.51      0.00
    8    4   13     -0.78      0.00
    9    4   13     -3.54      0.00
   10    4   13     -0.11      0.00
   11    4   13     -0.56      0.00
   12    4   13     -1.82      0.00
   13    4   13      0.78      0.00
   14    4   13      0.10      0.00
   15    4   13      0.37      0.00
   16    4   13      0.07      0.00
   17    4   13      0.29      0.00
   18    4   13     -1.16      0.00
   19    4   13     -0.10      0.00
   20    4   13     -0.14      0.00
  -20    5   13     -1.50      0.00
  -19    5   13     -1.71      0.00
  -18    5   13     -1.52      0.00
  -17    5   13      0.59      0.00
  -16    5   13      0.41      0.00
  -15    5   13     -1.14      0.00
  -14    5   13     -1.80      0.00
  -13    5   13     -1.05      0.00
  -12    5   13     -2.29      0.00
  -11    5   13      1.23      0.00
  -10    5   13     -1.02      0.00
   -9    5   13     -1.91      0.00
   -8    5   13     -0.75      0.00
   -7    5   13      1.64      0.00
   -6    5   13      2.20      0.00
   -5    5   13     -0.54      0.00
   -4    5   13     -0.57      0.00
   -3    5   13     -1.66      0.00
   -2    5   13      2.12      0.00
   -1    5   13      1.10      0.00
    0    5   13      1.81      0.00
    1    5   13      2.46      0.00
    2    5   13     -3.47      0.00
    3    5   13     -2.61      0.00
    4    5   13     -4.28      0.00
    5    5   13     -3.31      0.00
    6    5   13     -1.27      0.00
    7    5   13     -2.53      0.00
    8    5   13     -2.65      0.00
    9    5   13     -0.52      0.00
   10    5   13     -0.31      0.00
   11    5   13      1.84      0.00
   12    5   13      2.87      0.00
   13    5   13     -0.63      0.00
   14    5   13      1.99      0.00
   15    5   13      2.39      0.00
   16    5   13      1.89      0.00
   17    5   13      1.11      0.00
   18    5   13      1.78      0.00
   19    5   13      2.27      0.00
   20    5   13      0.36      0.00
  -20    6   13     -2.12      0.00
  -19    6   13      2.11      0.00
  -18    6   13      1.33      0.00
  -17    6   13     -2.12      0.00
  -16    6   13      0.13      0.00
  -15    6   13     -3.71      0.00
  -14    6   13     -2.17      0.00
  -13    6   13     -1.33      0.00
  -12    6   13      2.15      0.00
  -11    6   13     -1.08      0.00
  -10    6   13      0.06      0.00
   -9    6   13     -1.11      0.00
   -8    6   13      0.33      0.00
   -7    6   13      1.70      0.00
   -6    6   13      0.71      0.00
   -5    6   13     -0.76      0.00
   -4    6   13     -0.77      0.00
   -3    6   13      1.21      0.00
   -2    6   13     -0.72      0.00
   -1    6   13      0.68      0.00
    0    6   13     -4.89      0.00
    1    6   13     -2.50      0.00
    2    6   13     -3.86      0.00
    3    6   13     -3.93      0.00
    4    6   13     -0.93      0.00
    5    6   13      0.71      0.00
    6    6   13     -0.19      0.00
    7    6   13     -1.59      0.00
    8    6   13      0.08      0.00
    9    6   13      0.66      0.00
   10    6   13      2.37      0.00
   11    6   13      2.45      0.00
   12    6   13     -2.06      0.00
   13    6   13      0.38      0.00
   14    6   13     -1.60      0.00
   15    6   13      0.66      0.00
   16    6   13      3.11      0.00
   17    6   13     -1.22      0.00
   18    6   13      0.49      0.00
   19    6   13      0.08      0.00
   20    6   13      2.59      0.00
  -20    7   13      2.70      0.00
  -19    7   13     -4.60      0.00
  -18    7   13      2.76      0.00
  -17    7   13     -1.87      0.00
  -16    7   13     -1.69      0.00
  -15    7   13      0.85      0.00
  -14    7   13     -0.90      0.00
  -13    7   13      0.34      0.00
  -12    7   13     -0.13      0.00
  -11    7   13     -0.19      0.00
  -10    7   13     -2.81      0.00
   -9    7   13     -0.30      0.00
   -8    7   13      1.43      0.00
   -7    7   13     -0.08      0.00
   -6    7   13      1.49      0.00
   -5    7   13     -0.20      0.00
   -4    7   13     -1.39      0.00
   -3    7   13      1.29      0.00
   -2    7   13     -0.72      0.00
   -1    7   13     -1.38      0.00
    0    7   13      2.35      0.00
    1    7   13     -2.31      0.00
    2    7   13      5.43      0.00
    3    7   13      1.48      0.00
    4    7   13      3.65      0.00
    5    7   13      1.30      0.00
    6    7   13      1.35      0.00
    7    7   13      0.08      0.00
    8    7   13      3.58      0.00
    9    7   13      1.54      0.00
   10    7   13      1.40      0.00
[truncated: 1,521,720 more chars]
